# Supplementary material for: 2-(3-Fluoro­phen­yl)-3-methyl­sulfanyl-5-phenyl-1-benzofuran
Source: Acta Crystallogr Sect E Struct Rep Online. 2011 Oct 22;67(Pt 11):o3006. doi: 10.1107/S1600536811042541 (PMC3247405; doi:10.1107/S1600536811042541)
Supplement: Supplementary file 1 [file e-67-o3006-sup1.cif]

##############################################################################
#                                                                            #
# This CIF contains the data in a paper accepted for publication in          #
# Acta Crystallographica Section E. It conforms to the requirements of       #
# Notes for Authors for Acta Crystallographica Section E, and has been       #
# peer reviewed under the auspices of the IUCr Commission on Journals.       #
#                                                                            #
# Full details of the Crystallographic Information File format               #
# are given in the paper "The Crystallographic Information File (CIF):       #
# a New Standard Archive File for Crystallography" by S. R. Hall, F. H.      #
# Allen and I. D. Brown [Acta Cryst. (1991), A47, 655-685].                  #
#                                                                            #
# The current version of the core CIF dictionary is obtainable from          #
# ftp://ftp.iucr.org/pub/cif_core.dic.                                       #
#                                                                            #
# Software is freely available for graphical display of the structure(s)     #
# in this CIF. For information consult the CIF software page                 #
# http://www.iucr.org/resources/cif/software.                                #
#                                                                            #
# This file may be used for bona fide research purposes within the           #
# scientific community so long as proper attribution is given to the journal # 
# article from which it was obtained.                                        #
#                                                                            #
##############################################################################
data_global
_audit_creation_method     'form.cif (version 2.0)'
_journal_data_validation_number     ?
_journal_date_recd_electronic     2011-10-10
_journal_date_accepted     2011-10-14
_journal_name_full     'Acta Crystallographica, Section E'
_journal_year     2011
_journal_volume     67
_journal_issue     11
_journal_page_first     o3006
_journal_page_last     o3006
_journal_paper_category     QO
_journal_coeditor_code     FF2033
_publ_contact_author_name     'Prof. Uk Lee'
_publ_contact_author_address
;
 Department of Chemistry, Pukyong National University, 599-1 Daeyeon 3-dong
 Nam-gu, Busan 608-737, Republic of Korea
;
_publ_contact_author_email     'uklee@pknu.ac.kr'
_publ_contact_author_fax     '+82-51-629-5583'
_publ_contact_author_phone     '+82-51-629-5596'
_publ_section_title
;
2-(3-Fluorophenyl)-3-methylsulfanyl-5-phenyl-1-benzofuran
;
loop_
    _publ_author_name
    _publ_author_address
    'Seo, Pil Ja'
;
Department of Chemistry, Dongeui University, San 24 Kaya-dong Busanjin-gu,
Busan 614-714, Republic of Korea
;
    'Choi, Hong Dae'
;
Department of Chemistry, Dongeui University, San 24 Kaya-dong Busanjin-gu,
Busan 614-714, Republic of Korea
;
    'Son, Byeng Wha'
;
Department of Chemistry, Pukyong National University, 599-1 Daeyeon 3-dong
Nam-gu, Busan 608-737, Republic of Korea
;
    'Lee, Uk'
;
Department of Chemistry, Pukyong National University, 599-1 Daeyeon 3-dong
Nam-gu, Busan 608-737, Republic of Korea
;
data_I
_chemical_name_systematic
;
2-(3-Fluorophenyl)-3-methylsulfanyl-5-phenyl-1-benzofuran
;
_chemical_name_common     ?
_chemical_formula_moiety     'C21 H15 F O S'
_chemical_formula_sum     'C21 H15 F O S'
_chemical_formula_iupac     'C21 H15 F O S'
_chemical_formula_weight     334.39
_chemical_melting_point     ?
_symmetry_cell_setting     triclinic
_symmetry_space_group_name_H-M     'P -1'
_symmetry_space_group_name_Hall     '-P 1'
loop_
    _symmetry_equiv_pos_as_xyz
    'x, y, z'
    '-x, -y, -z'
_cell_length_a     4.76920(10)
_cell_length_b     9.6442(2)
_cell_length_c     17.4049(3)
_cell_angle_alpha     89.77000(10)
_cell_angle_beta     87.5890(10)
_cell_angle_gamma     80.0610(10)
_cell_volume     787.82(3)
_cell_formula_units_Z     2
_cell_measurement_reflns_used     7407
_cell_measurement_theta_min     2.34
_cell_measurement_theta_max     27.48
_cell_measurement_temperature     296(2)
_exptl_crystal_description     'block'
_exptl_crystal_colour     'colourless'
_exptl_crystal_size_max     0.34
_exptl_crystal_size_mid     0.25
_exptl_crystal_size_min     0.12
_exptl_crystal_density_diffrn     1.410
_exptl_crystal_density_meas     ?
_exptl_crystal_density_method     'not measured'
_exptl_crystal_F_000     348
_exptl_absorpt_coefficient_mu     0.220
_exptl_absorpt_correction_type     multi-scan
_exptl_absorpt_process_details     '(SADABS; Bruker, 2009)'
_exptl_absorpt_correction_T_min     0.9289
_exptl_absorpt_correction_T_max     0.9741
_exptl_special_details     ?
_diffrn_ambient_temperature     296(2)
_diffrn_radiation_type     MoK\a
_diffrn_radiation_wavelength     0.71073
_diffrn_radiation_source     'rotating anode'
_diffrn_radiation_monochromator     'graphite multilayer'
_diffrn_measurement_device_type     'Bruker SMART APEXII CCD'
_diffrn_measurement_method     '\f and \w'
_diffrn_detector_area_resol_mean     10.0
_diffrn_reflns_number     13895
_diffrn_reflns_av_R_equivalents     0.0233
_diffrn_reflns_av_sigmaI/netI     0.0201
_diffrn_reflns_theta_min     2.14
_diffrn_reflns_theta_max     27.49
_diffrn_reflns_theta_full     27.49
_diffrn_measured_fraction_theta_max     0.996
_diffrn_measured_fraction_theta_full     0.996
_diffrn_reflns_limit_h_min     -6
_diffrn_reflns_limit_h_max     6
_diffrn_reflns_limit_k_min     -12
_diffrn_reflns_limit_k_max     12
_diffrn_reflns_limit_l_min     -22
_diffrn_reflns_limit_l_max     22
_diffrn_standards_number     0
_diffrn_standards_interval_count     ?
_diffrn_standards_interval_time     ?
_diffrn_standards_decay_%     ?
_refine_special_details
;
 Refinement of F^2^ against ALL reflections.  The weighted R-factor wR and
 goodness of fit S are based on F^2^, conventional R-factors R are based
 on F, with F set to zero for negative F^2^. The threshold expression of
 F^2^ > 2sigma(F^2^) is used only for calculating R-factors(gt) etc. and is
 not relevant to the choice of reflections for refinement.  R-factors based
 on F^2^ are statistically about twice as large as those based on F, and R-
 factors based on ALL data will be even larger.
;
_reflns_number_total     3590
_reflns_number_gt     3234
_reflns_threshold_expression     I>2\s(I)
_refine_ls_structure_factor_coef     Fsqd
_refine_ls_matrix_type     full
_refine_ls_R_factor_all     0.0373
_refine_ls_R_factor_gt     0.0337
_refine_ls_wR_factor_gt     0.0884
_refine_ls_wR_factor_ref     0.0914
_refine_ls_goodness_of_fit_ref     1.037
_refine_ls_restrained_S_all     1.037
_refine_ls_number_reflns     3590
_refine_ls_number_parameters     218
_refine_ls_number_restraints     0
_refine_ls_hydrogen_treatment     constr
_refine_ls_weighting_scheme     calc
_refine_ls_weighting_details
         'calc w=1/[\s^2^(Fo^2^)+(0.0451P)^2^+0.3462P] where P=(Fo^2^+2Fc^2^)/3'
_atom_sites_solution_hydrogens     difmap
_atom_sites_solution_primary     direct
_atom_sites_solution_secondary     difmap
_refine_ls_shift/su_max     0.000
_refine_ls_shift/su_mean     0.000
_refine_diff_density_max     0.296
_refine_diff_density_min     -0.251
_refine_ls_extinction_method     none
_refine_ls_extinction_coef     ?
loop_
    _atom_type_symbol
    _atom_type_description
    _atom_type_scat_dispersion_real
    _atom_type_scat_dispersion_imag
    _atom_type_scat_source
    'C' 'C' 0.0033 0.0016
                         'International Tables Vol C Tables 4.2.6.8 and 6.1.1.4'
    'H' 'H' 0.0000 0.0000
                         'International Tables Vol C Tables 4.2.6.8 and 6.1.1.4'
    'O' 'O' 0.0106 0.0060
                         'International Tables Vol C Tables 4.2.6.8 and 6.1.1.4'
    'F' 'F' 0.0171 0.0103
                         'International Tables Vol C Tables 4.2.6.8 and 6.1.1.4'
    'S' 'S' 0.1246 0.1234
                         'International Tables Vol C Tables 4.2.6.8 and 6.1.1.4'
_computing_data_collection     '<i>APEX2</i> (Bruker, 2009)'
_computing_cell_refinement     '<i>SAINT</i> (Bruker, 2009)'
_computing_data_reduction     '<i>SAINT</i> (Bruker, 2009)'
_computing_structure_solution     '<i>SHELXS97</i> (Sheldrick, 2008)'
_computing_structure_refinement     '<i>SHELXL97</i> (Sheldrick, 2008)'
_computing_molecular_graphics
        '<i>ORTEP-3</i> (Farrugia, 1997) and <i>DIAMOND</i> (Brandenburg, 1998)'
_computing_publication_material     '<i>SHELXL97</i> (Sheldrick, 2008)'
loop_
    _atom_site_type_symbol
    _atom_site_label
    _atom_site_fract_x
    _atom_site_fract_y
    _atom_site_fract_z
    _atom_site_U_iso_or_equiv
    _atom_site_adp_type
    _atom_site_calc_flag
    _atom_site_refinement_flags
    _atom_site_occupancy
    _atom_site_symmetry_multiplicity
    _atom_site_disorder_assembly
    _atom_site_disorder_group
    S S1 0.94952(7) 0.43069(3) 0.147672(18) 0.02311(10) Uani d . 1 2 . .
    F F1 0.2102(2) 0.79398(10) 0.01953(5) 0.0391(2) Uani d . 1 2 . .
    O O1 1.05781(19) 0.76869(9) 0.26561(5) 0.0218(2) Uani d . 1 2 . .
    C C1 1.0423(3) 0.56199(13) 0.20611(7) 0.0196(2) Uani d . 1 2 . .
    C C2 1.2552(3) 0.53713(13) 0.26345(7) 0.0199(2) Uani d . 1 2 . .
    C C3 1.4383(3) 0.41893(13) 0.28916(7) 0.0198(2) Uani d . 1 2 . .
    H H3 1.4391 0.3310 0.2674 0.024 Uiso calc R 1 2 . .
    C C4 1.6195(3) 0.43454(13) 0.34781(7) 0.0200(2) Uani d . 1 2 . .
    C C5 1.6144(3) 0.56915(14) 0.38003(7) 0.0232(3) Uani d . 1 2 . .
    H H5 1.7378 0.5787 0.4189 0.028 Uiso calc R 1 2 . .
    C C6 1.4325(3) 0.68749(14) 0.35590(7) 0.0238(3) Uani d . 1 2 . .
    H H6 1.4295 0.7757 0.3777 0.029 Uiso calc R 1 2 . .
    C C7 1.2556(3) 0.66699(13) 0.29759(7) 0.0205(2) Uani d . 1 2 . .
    C C8 0.9298(3) 0.70255(13) 0.20980(7) 0.0203(2) Uani d . 1 2 . .
    C C9 1.8215(3) 0.31190(13) 0.37610(7) 0.0211(3) Uani d . 1 2 . .
    C C10 1.9415(3) 0.20260(14) 0.32642(8) 0.0248(3) Uani d . 1 2 . .
    H H10 1.8910 0.2055 0.2753 0.030 Uiso calc R 1 2 . .
    C C11 2.1353(3) 0.08960(14) 0.35218(8) 0.0308(3) Uani d . 1 2 . .
    H H11 2.2143 0.0176 0.3184 0.037 Uiso calc R 1 2 . .
    C C12 2.2111(4) 0.08401(15) 0.42809(9) 0.0367(4) Uani d . 1 2 . .
    H H12 2.3420 0.0087 0.4453 0.044 Uiso calc R 1 2 . .
    C C13 2.0914(4) 0.19081(16) 0.47824(9) 0.0362(4) Uani d . 1 2 . .
    H H13 2.1406 0.1867 0.5294 0.043 Uiso calc R 1 2 . .
    C C14 1.8985(3) 0.30393(15) 0.45263(8) 0.0279(3) Uani d . 1 2 . .
    H H14 1.8195 0.3753 0.4868 0.034 Uiso calc R 1 2 . .
    C C15 0.7126(3) 0.79758(13) 0.16924(7) 0.0212(3) Uani d . 1 2 . .
    C C16 0.6597(3) 0.94127(15) 0.18697(8) 0.0299(3) Uani d . 1 2 . .
    H H16 0.7610 0.9756 0.2250 0.036 Uiso calc R 1 2 . .
    C C17 0.4572(3) 1.03289(16) 0.14822(9) 0.0357(3) Uani d . 1 2 . .
    H H17 0.4239 1.1281 0.1608 0.043 Uiso calc R 1 2 . .
    C C18 0.3041(3) 0.98512(16) 0.09120(8) 0.0315(3) Uani d . 1 2 . .
    H H18 0.1692 1.0464 0.0648 0.038 Uiso calc R 1 2 . .
    C C19 0.3592(3) 0.84369(15) 0.07508(8) 0.0262(3) Uani d . 1 2 . .
    C C20 0.5568(3) 0.74876(14) 0.11223(7) 0.0237(3) Uani d . 1 2 . .
    H H20 0.5859 0.6536 0.0995 0.028 Uiso calc R 1 2 . .
    C C21 1.2261(3) 0.41386(17) 0.07312(9) 0.0352(3) Uani d . 1 2 . .
    H H21A 1.2159 0.5014 0.0461 0.053 Uiso calc R 1 2 . .
    H H21B 1.2017 0.3410 0.0379 0.053 Uiso calc R 1 2 . .
    H H21C 1.4086 0.3902 0.0956 0.053 Uiso calc R 1 2 . .
loop_
    _atom_site_aniso_label
    _atom_site_aniso_U_11
    _atom_site_aniso_U_22
    _atom_site_aniso_U_33
    _atom_site_aniso_U_12
    _atom_site_aniso_U_13
    _atom_site_aniso_U_23
    S1 0.02386(17) 0.02130(17) 0.02495(17) -0.00512(12) -0.00487(12)
                                                                    -0.00323(12)
    F1 0.0392(5) 0.0395(5) 0.0387(5) -0.0029(4) -0.0205(4) -0.0007(4)
    O1 0.0230(5) 0.0190(4) 0.0229(4) -0.0008(3) -0.0057(3) -0.0021(3)
    C1 0.0188(6) 0.0206(6) 0.0196(6) -0.0038(4) -0.0018(4) -0.0009(4)
    C2 0.0189(6) 0.0217(6) 0.0194(6) -0.0048(5) -0.0001(4) -0.0014(5)
    C3 0.0204(6) 0.0181(6) 0.0212(6) -0.0042(4) -0.0001(4) -0.0014(4)
    C4 0.0204(6) 0.0192(6) 0.0204(6) -0.0033(5) -0.0001(4) 0.0004(4)
    C5 0.0248(6) 0.0236(6) 0.0214(6) -0.0035(5) -0.0054(5) -0.0022(5)
    C6 0.0278(7) 0.0193(6) 0.0243(6) -0.0029(5) -0.0040(5) -0.0048(5)
    C7 0.0204(6) 0.0186(6) 0.0217(6) -0.0009(4) -0.0021(5) 0.0003(5)
    C8 0.0204(6) 0.0222(6) 0.0189(6) -0.0051(5) -0.0018(4) -0.0016(5)
    C9 0.0208(6) 0.0198(6) 0.0235(6) -0.0053(5) -0.0033(5) 0.0022(5)
    C10 0.0297(7) 0.0203(6) 0.0245(6) -0.0038(5) -0.0056(5) 0.0008(5)
    C11 0.0365(8) 0.0198(6) 0.0342(8) 0.0015(5) -0.0069(6) -0.0032(5)
    C12 0.0435(9) 0.0221(7) 0.0427(9) 0.0034(6) -0.0199(7) 0.0010(6)
    C13 0.0486(9) 0.0287(7) 0.0307(7) -0.0009(6) -0.0183(7) 0.0010(6)
    C14 0.0344(7) 0.0241(7) 0.0245(7) -0.0015(5) -0.0061(5) -0.0022(5)
    C15 0.0189(6) 0.0223(6) 0.0219(6) -0.0024(5) 0.0002(5) 0.0012(5)
    C16 0.0318(7) 0.0243(7) 0.0328(7) -0.0010(5) -0.0093(6) -0.0027(5)
    C17 0.0408(8) 0.0227(7) 0.0413(8) 0.0030(6) -0.0113(7) -0.0011(6)
    C18 0.0284(7) 0.0310(7) 0.0327(7) 0.0030(6) -0.0067(6) 0.0060(6)
    C19 0.0229(6) 0.0330(7) 0.0233(6) -0.0054(5) -0.0049(5) 0.0007(5)
    C20 0.0235(6) 0.0235(6) 0.0240(6) -0.0031(5) -0.0023(5) 0.0000(5)
    C21 0.0333(8) 0.0419(9) 0.0319(7) -0.0110(6) 0.0015(6) -0.0137(6)
_geom_special_details
;
 All esds (except the esd in the dihedral angle between two l.s. planes)
 are estimated using the full covariance matrix.  The cell esds are taken
 into account individually in the estimation of esds in distances, angles
 and torsion angles; correlations between esds in cell parameters are only
 used when they are defined by crystal symmetry.  An approximate (isotropic)
 treatment of cell esds is used for estimating esds involving l.s. planes.
;
loop_
    _geom_bond_atom_site_label_1
    _geom_bond_atom_site_label_2
    _geom_bond_site_symmetry_2
    _geom_bond_distance
    _geom_bond_publ_flag
    S1 C1 . 1.7537(13) ?
    S1 C21 . 1.7984(15) ?
    F1 C19 . 1.3597(16) ?
    O1 C7 . 1.3719(14) ?
    O1 C8 . 1.3830(15) ?
    C1 C8 . 1.3698(17) ?
    C1 C2 . 1.4435(17) ?
    C2 C7 . 1.3887(17) ?
    C2 C3 . 1.3955(17) ?
    C3 C4 . 1.3897(17) ?
    C3 H3 . 0.9300 ?
    C4 C5 . 1.4122(18) ?
    C4 C9 . 1.4873(17) ?
    C5 C6 . 1.3843(18) ?
    C5 H5 . 0.9300 ?
    C6 C7 . 1.3829(18) ?
    C6 H6 . 0.9300 ?
    C8 C15 . 1.4629(17) ?
    C9 C10 . 1.3942(18) ?
    C9 C14 . 1.3948(18) ?
    C10 C11 . 1.3879(18) ?
    C10 H10 . 0.9300 ?
    C11 C12 . 1.383(2) ?
    C11 H11 . 0.9300 ?
    C12 C13 . 1.382(2) ?
    C12 H12 . 0.9300 ?
    C13 C14 . 1.3854(19) ?
    C13 H13 . 0.9300 ?
    C14 H14 . 0.9300 ?
    C15 C20 . 1.3946(18) ?
    C15 C16 . 1.3984(19) ?
    C16 C17 . 1.387(2) ?
    C16 H16 . 0.9300 ?
    C17 C18 . 1.383(2) ?
    C17 H17 . 0.9300 ?
    C18 C19 . 1.372(2) ?
    C18 H18 . 0.9300 ?
    C19 C20 . 1.3758(18) ?
    C20 H20 . 0.9300 ?
    C21 H21A . 0.9600 ?
    C21 H21B . 0.9600 ?
    C21 H21C . 0.9600 ?
loop_
    _geom_angle_atom_site_label_1
    _geom_angle_atom_site_label_2
    _geom_angle_atom_site_label_3
    _geom_angle_site_symmetry_1
    _geom_angle_site_symmetry_3
    _geom_angle
    _geom_angle_publ_flag
    C1 S1 C21 . . 101.72(6) ?
    C7 O1 C8 . . 106.60(9) ?
    C8 C1 C2 . . 106.46(11) ?
    C8 C1 S1 . . 129.09(10) ?
    C2 C1 S1 . . 124.41(9) ?
    C7 C2 C3 . . 119.37(11) ?
    C7 C2 C1 . . 105.75(11) ?
    C3 C2 C1 . . 134.88(12) ?
    C4 C3 C2 . . 119.05(11) ?
    C4 C3 H3 . . 120.5 ?
    C2 C3 H3 . . 120.5 ?
    C3 C4 C5 . . 119.45(12) ?
    C3 C4 C9 . . 120.87(11) ?
    C5 C4 C9 . . 119.67(11) ?
    C6 C5 C4 . . 122.43(12) ?
    C6 C5 H5 . . 118.8 ?
    C4 C5 H5 . . 118.8 ?
    C7 C6 C5 . . 116.14(12) ?
    C7 C6 H6 . . 121.9 ?
    C5 C6 H6 . . 121.9 ?
    O1 C7 C6 . . 125.91(11) ?
    O1 C7 C2 . . 110.53(11) ?
    C6 C7 C2 . . 123.56(12) ?
    C1 C8 O1 . . 110.66(11) ?
    C1 C8 C15 . . 135.74(12) ?
    O1 C8 C15 . . 113.59(11) ?
    C10 C9 C14 . . 118.30(12) ?
    C10 C9 C4 . . 120.71(11) ?
    C14 C9 C4 . . 120.98(12) ?
    C11 C10 C9 . . 120.88(12) ?
    C11 C10 H10 . . 119.6 ?
    C9 C10 H10 . . 119.6 ?
    C12 C11 C10 . . 120.04(13) ?
    C12 C11 H11 . . 120.0 ?
    C10 C11 H11 . . 120.0 ?
    C13 C12 C11 . . 119.73(13) ?
    C13 C12 H12 . . 120.1 ?
    C11 C12 H12 . . 120.1 ?
    C12 C13 C14 . . 120.36(13) ?
    C12 C13 H13 . . 119.8 ?
    C14 C13 H13 . . 119.8 ?
    C13 C14 C9 . . 120.69(13) ?
    C13 C14 H14 . . 119.7 ?
    C9 C14 H14 . . 119.7 ?
    C20 C15 C16 . . 118.60(12) ?
    C20 C15 C8 . . 121.58(12) ?
    C16 C15 C8 . . 119.82(12) ?
    C17 C16 C15 . . 120.44(13) ?
    C17 C16 H16 . . 119.8 ?
    C15 C16 H16 . . 119.8 ?
    C18 C17 C16 . . 121.14(14) ?
    C18 C17 H17 . . 119.4 ?
    C16 C17 H17 . . 119.4 ?
    C19 C18 C17 . . 117.29(13) ?
    C19 C18 H18 . . 121.4 ?
    C17 C18 H18 . . 121.4 ?
    F1 C19 C18 . . 118.41(12) ?
    F1 C19 C20 . . 117.96(13) ?
    C18 C19 C20 . . 123.63(13) ?
    C19 C20 C15 . . 118.90(12) ?
    C19 C20 H20 . . 120.6 ?
    C15 C20 H20 . . 120.6 ?
    S1 C21 H21A . . 109.5 ?
    S1 C21 H21B . . 109.5 ?
    H21A C21 H21B . . 109.5 ?
    S1 C21 H21C . . 109.5 ?
    H21A C21 H21C . . 109.5 ?
    H21B C21 H21C . . 109.5 ?
loop_
    _geom_torsion_atom_site_label_1
    _geom_torsion_atom_site_label_2
    _geom_torsion_atom_site_label_3
    _geom_torsion_atom_site_label_4
    _geom_torsion_site_symmetry_1
    _geom_torsion_site_symmetry_2
    _geom_torsion_site_symmetry_3
    _geom_torsion_site_symmetry_4
    _geom_torsion
    _geom_torsion_publ_flag
    C21 S1 C1 C8 . . . . 100.68(13) ?
    C21 S1 C1 C2 . . . . -81.81(12) ?
    C8 C1 C2 C7 . . . . -0.32(13) ?
    S1 C1 C2 C7 . . . . -178.30(9) ?
    C8 C1 C2 C3 . . . . 178.54(13) ?
    S1 C1 C2 C3 . . . . 0.6(2) ?
    C7 C2 C3 C4 . . . . -0.78(18) ?
    C1 C2 C3 C4 . . . . -179.52(13) ?
    C2 C3 C4 C5 . . . . 0.00(18) ?
    C2 C3 C4 C9 . . . . -178.97(11) ?
    C3 C4 C5 C6 . . . . 0.65(19) ?
    C9 C4 C5 C6 . . . . 179.63(12) ?
    C4 C5 C6 C7 . . . . -0.48(19) ?
    C8 O1 C7 C6 . . . . -179.95(12) ?
    C8 O1 C7 C2 . . . . -0.27(13) ?
    C5 C6 C7 O1 . . . . 179.30(12) ?
    C5 C6 C7 C2 . . . . -0.4(2) ?
    C3 C2 C7 O1 . . . . -178.71(10) ?
    C1 C2 C7 O1 . . . . 0.36(14) ?
    C3 C2 C7 C6 . . . . 0.99(19) ?
    C1 C2 C7 C6 . . . . -179.94(12) ?
    C2 C1 C8 O1 . . . . 0.17(14) ?
    S1 C1 C8 O1 . . . . 178.03(9) ?
    C2 C1 C8 C15 . . . . 179.58(14) ?
    S1 C1 C8 C15 . . . . -2.6(2) ?
    C7 O1 C8 C1 . . . . 0.05(13) ?
    C7 O1 C8 C15 . . . . -179.50(10) ?
    C3 C4 C9 C10 . . . . 32.27(18) ?
    C5 C4 C9 C10 . . . . -146.70(13) ?
    C3 C4 C9 C14 . . . . -148.48(13) ?
    C5 C4 C9 C14 . . . . 32.55(18) ?
    C14 C9 C10 C11 . . . . -0.8(2) ?
    C4 C9 C10 C11 . . . . 178.47(13) ?
    C9 C10 C11 C12 . . . . 0.3(2) ?
    C10 C11 C12 C13 . . . . 0.5(2) ?
    C11 C12 C13 C14 . . . . -0.7(3) ?
    C12 C13 C14 C9 . . . . 0.1(2) ?
    C10 C9 C14 C13 . . . . 0.6(2) ?
    C4 C9 C14 C13 . . . . -178.66(14) ?
    C1 C8 C15 C20 . . . . 2.0(2) ?
    O1 C8 C15 C20 . . . . -178.56(11) ?
    C1 C8 C15 C16 . . . . -177.34(14) ?
    O1 C8 C15 C16 . . . . 2.05(17) ?
    C20 C15 C16 C17 . . . . -0.3(2) ?
    C8 C15 C16 C17 . . . . 179.10(13) ?
    C15 C16 C17 C18 . . . . -0.3(2) ?
    C16 C17 C18 C19 . . . . 0.5(2) ?
    C17 C18 C19 F1 . . . . 179.64(13) ?
    C17 C18 C19 C20 . . . . -0.1(2) ?
    F1 C19 C20 C15 . . . . 179.80(11) ?
    C18 C19 C20 C15 . . . . -0.4(2) ?
    C16 C15 C20 C19 . . . . 0.63(19) ?
    C8 C15 C20 C19 . . . . -178.76(12) ?
_iucr_refine_instructions_details
;
TITL 1127 IN P-1
CELL  0.71073  4.76920  9.64420 17.40490 89.77000 87.58900 80.06100
ZERR 2  0.00010  0.00020  0.00030  0.00100  0.00100  0.00100
LATT 1
SFAC C H O F S
UNIT 42 30 2 2 2
TEMP 23
SIZE 0.12 0.25 0.34
L.S. 14
BOND
FMAP 2
PLAN 20
ACTA
CONF
OMIT 0 0 1
MPLA
MPLA 6 C9 C10 C11 C12 C13 C14
MPLA 9 C1 C2 C3 C4 C5 C6 C7 O1 C8
MPLA 7 C15 C16 C17 C18 C19 C20 F1
BOND $H
WGHT    0.045100    0.346200
FVAR       0.35870
MOLE   1
S1    5    0.949520    0.430694    0.147672    11.00000    0.02386    0.02130 =
         0.02495   -0.00323   -0.00487   -0.00512
F1    4    0.210172    0.793980    0.019528    11.00000    0.03918    0.03951 =
         0.03871   -0.00073   -0.02054   -0.00289
O1    3    1.057809    0.768689    0.265609    11.00000    0.02296    0.01900 =
         0.02292   -0.00207   -0.00569   -0.00081
C1    1    1.042322    0.561992    0.206105    11.00000    0.01884    0.02061 =
         0.01962   -0.00087   -0.00182   -0.00379
C2    1    1.255210    0.537133    0.263450    11.00000    0.01893    0.02167 =
         0.01943   -0.00138   -0.00008   -0.00484
C3    1    1.438324    0.418931    0.289157    11.00000    0.02044    0.01807 =
         0.02122   -0.00144   -0.00013   -0.00416
AFIX  43
H3    2    1.439129    0.330978    0.267352    11.00000   -1.20000
AFIX   0
C4    1    1.619453    0.434540    0.347809    11.00000    0.02044    0.01916 =
         0.02042    0.00037   -0.00015   -0.00327
C5    1    1.614400    0.569153    0.380027    11.00000    0.02484    0.02363 =
         0.02138   -0.00217   -0.00537   -0.00346
AFIX  43
H5    2    1.737825    0.578650    0.418885    11.00000   -1.20000
AFIX   0
C6    1    1.432517    0.687492    0.355905    11.00000    0.02777    0.01930 =
         0.02428   -0.00478   -0.00401   -0.00290
AFIX  43
H6    2    1.429464    0.775685    0.377663    11.00000   -1.20000
AFIX   0
C7    1    1.255623    0.666994    0.297586    11.00000    0.02042    0.01859 =
         0.02175    0.00031   -0.00214   -0.00088
C8    1    0.929764    0.702546    0.209804    11.00000    0.02036    0.02219 =
         0.01887   -0.00160   -0.00183   -0.00513
C9    1    1.821545    0.311901    0.376102    11.00000    0.02080    0.01980 =
         0.02352    0.00217   -0.00331   -0.00530
C10   1    1.941524    0.202604    0.326415    11.00000    0.02969    0.02029 =
         0.02451    0.00082   -0.00562   -0.00382
AFIX  43
H10   2    1.891019    0.205456    0.275329    11.00000   -1.20000
AFIX   0
C11   1    2.135331    0.089602    0.352178    11.00000    0.03648    0.01983 =
         0.03419   -0.00324   -0.00693    0.00153
AFIX  43
H11   2    2.214315    0.017596    0.318361    11.00000   -1.20000
AFIX   0
C12   1    2.211060    0.084009    0.428095    11.00000    0.04351    0.02212 =
         0.04269    0.00102   -0.01986    0.00345
AFIX  43
H12   2    2.341977    0.008707    0.445345    11.00000   -1.20000
AFIX   0
C13   1    2.091368    0.190807    0.478237    11.00000    0.04860    0.02873 =
         0.03066    0.00096   -0.01833   -0.00095
AFIX  43
H13   2    2.140589    0.186697    0.529437    11.00000   -1.20000
AFIX   0
C14   1    1.898482    0.303934    0.452634    11.00000    0.03439    0.02410 =
         0.02451   -0.00216   -0.00606   -0.00153
AFIX  43
H14   2    1.819477    0.375305    0.486831    11.00000   -1.20000
AFIX   0
C15   1    0.712590    0.797581    0.169237    11.00000    0.01886    0.02229 =
         0.02188    0.00125    0.00018   -0.00238
C16   1    0.659701    0.941272    0.186966    11.00000    0.03181    0.02430 =
         0.03278   -0.00273   -0.00927   -0.00103
AFIX  43
H16   2    0.760964    0.975624    0.224992    11.00000   -1.20000
AFIX   0
C17   1    0.457231    1.032893    0.148218    11.00000    0.04081    0.02275 =
         0.04128   -0.00112   -0.01126    0.00302
AFIX  43
H17   2    0.423914    1.128115    0.160806    11.00000   -1.20000
AFIX   0
C18   1    0.304067    0.985122    0.091200    11.00000    0.02837    0.03099 =
         0.03273    0.00599   -0.00668    0.00296
AFIX  43
H18   2    0.169155    1.046391    0.064849    11.00000   -1.20000
AFIX   0
C19   1    0.359183    0.843689    0.075079    11.00000    0.02288    0.03300 =
         0.02326    0.00074   -0.00489   -0.00538
C20   1    0.556766    0.748765    0.112234    11.00000    0.02351    0.02349 =
         0.02395    0.00002   -0.00232   -0.00307
AFIX  43
H20   2    0.585922    0.653630    0.099546    11.00000   -1.20000
AFIX   0
C21   1    1.226144    0.413857    0.073121    11.00000    0.03328    0.04186 =
         0.03185   -0.01368    0.00146   -0.01098
AFIX 137
H21A  2    1.215893    0.501409    0.046065    11.00000   -1.50000
H21B  2    1.201652    0.340981    0.037882    11.00000   -1.50000
H21C  2    1.408551    0.390192    0.095618    11.00000   -1.50000
HKLF 4
REM  1127 IN P-1
REM R1 =  0.0337 for   3234 Fo > 4sig(Fo)  and  0.0373 for all   3590 data
REM    218 parameters refined using      0 restraints
END
WGHT      0.0450      0.3466
REM Highest difference peak  0.296,  deepest hole -0.251,  1-sigma level  0.047
Q1    1   1.1100  0.4268  0.1165  11.00000  0.05    0.30
Q2    1   1.2753  0.5981  0.2812  11.00000  0.05    0.29
Q3    1   1.1604  0.5399  0.2315  11.00000  0.05    0.27
Q4    1   1.6217  0.5019  0.3622  11.00000  0.05    0.27
Q5    1   1.0011  0.6370  0.1969  11.00000  0.05    0.25
Q6    1   1.7293  0.3713  0.3606  11.00000  0.05    0.25
Q7    1   0.7137  0.8689  0.1694  11.00000  0.05    0.25
Q8    1   0.4827  1.1618  0.1509  11.00000  0.05    0.24
Q9    1   1.3317  0.6763  0.3314  11.00000  0.05    0.23
Q10   1   0.9399  0.6222  0.2171  11.00000  0.05    0.23
Q11   1   1.8328  0.2925  0.4175  11.00000  0.05    0.23
Q12   1   0.8264  0.7432  0.1926  11.00000  0.05    0.22
Q13   1   1.5262  0.4268  0.3216  11.00000  0.05    0.22
Q14   1   1.8965  0.2695  0.3505  11.00000  0.05    0.22
Q15   1   0.9982  0.7343  0.2382  11.00000  0.05    0.22
Q16   1   2.0530  0.1588  0.3463  11.00000  0.05    0.21
Q17   1   1.1810  0.7154  0.2813  11.00000  0.05    0.20
Q18   1   0.6501  0.7738  0.1371  11.00000  0.05    0.20
Q19   1   1.4771  0.6214  0.3774  11.00000  0.05    0.18
Q20   1   1.5599  0.6337  0.3553  11.00000  0.05    0.18
;
