# Supplementary material for: 2-(3-Fluoro­phen­yl)-3-methyl­sulfanyl-5-phenyl-1-benzofuran
Source: Acta Crystallogr Sect E Struct Rep Online. 2011 Oct 22;67(Pt 11):o3006. doi: 10.1107/S1600536811042541 (PMC3247405; doi:10.1107/S1600536811042541)
Supplement: Supplementary file 2 [file e-67-o3006-Isup2.hkl]

# 
# h,k,l, Fc-squared, Fo-squared, sigma(Fo-squared) and status flag 
# 
data_I
_shelx_title ' 1127 IN P-1' 
_shelx_refln_list_code          4 
_shelx_F_calc_maximum       88.11 
_exptl_crystal_F_000       348.00 
_reflns_d_resolution_high  0.7699 
 
loop_ 
 _symmetry_equiv_pos_as_xyz 
 'x, y, z' 
 '-x, -y, -z' 
 
_cell_length_a     4.7692 
_cell_length_b     9.6442 
_cell_length_c    17.4049 
_cell_angle_alpha  89.770 
_cell_angle_beta   87.589 
_cell_angle_gamma  80.061 
 
_shelx_F_squared_multiplier     1.000 
 
loop_ 
 _refln_index_h 
 _refln_index_k 
 _refln_index_l 
 _refln_F_squared_calc 
 _refln_F_squared_meas 
 _refln_F_squared_sigma 
 _refln_observed_status 
   1   0   0      853.97      860.16     20.13 o 
   2   0   0       34.72       42.13      2.25 o 
   3   0   0       85.22       89.92      4.12 o 
   4   0   0       12.43       10.68      1.19 o 
   5   0   0        4.11        3.07      0.81 o 
   6   0   0      103.69      116.35      6.30 o 
  -5   1   0      117.24      117.29      2.82 o 
  -4   1   0      134.32      132.62      2.80 o 
  -3   1   0      161.36      131.97      5.44 o 
  -2   1   0     1608.64     1580.43     26.21 o 
  -1   1   0     1364.92     1374.17     15.47 o 
   0   1   0     1190.83     1113.28     14.07 o 
   1   1   0        0.37        1.21      0.11 o 
   2   1   0        4.65        3.77      0.46 o 
   3   1   0       14.45       17.06      1.12 o 
   4   1   0        0.40        0.73      0.49 o 
   5   1   0        7.76        9.23      0.87 o 
  -5   2   0       60.17       59.75      2.07 o 
  -4   2   0       94.83       94.59      4.71 o 
  -3   2   0      289.42      262.33      5.92 o 
  -2   2   0      196.91      182.15      2.59 o 
  -1   2   0        3.55        6.76      0.32 o 
   0   2   0       25.34       25.81      0.55 o 
   1   2   0     2521.36     2517.96     41.01 o 
   2   2   0      659.88      653.48      5.72 o 
   3   2   0       47.47       59.88      1.84 o 
   4   2   0       40.28       46.78      1.42 o 
   5   2   0        7.84        9.26      0.84 o 
  -5   3   0       79.12       73.02      2.68 o 
  -4   3   0      283.91      275.42      7.30 o 
  -3   3   0      213.08      212.31      3.13 o 
  -2   3   0        0.71       -0.17      0.17 o 
  -1   3   0       10.95        9.15      0.51 o 
   0   3   0       20.30       29.86      0.80 o 
   1   3   0     2227.34     2141.51     19.09 o 
   2   3   0       10.68       14.74      0.37 o 
   3   3   0        7.50       13.60      0.45 o 
   4   3   0      343.59      343.85      3.87 o 
   5   3   0       44.86       42.22      1.49 o 
   6   3   0       18.17       14.77      1.17 o 
  -5   4   0        5.10        8.07      1.19 o 
  -4   4   0      331.42      320.42      6.15 o 
  -3   4   0      222.53      216.05      3.14 o 
  -2   4   0      365.34      375.93      4.12 o 
  -1   4   0      254.13      240.18      3.45 o 
   0   4   0      328.53      365.52      3.66 o 
   1   4   0       98.01       93.84      1.32 o 
   2   4   0      151.96      144.53      1.74 o 
   3   4   0      204.89      201.85      2.09 o 
   4   4   0      206.87      202.48      3.16 o 
   5   4   0      166.60      150.45      5.09 o 
   6   4   0      249.38      246.79      8.74 o 
  -5   5   0       46.30       52.41      2.38 o 
  -4   5   0      116.89      106.22      2.33 o 
  -3   5   0       37.87       34.35      1.11 o 
  -2   5   0      136.79      142.05      2.34 o 
  -1   5   0      107.61       98.42      1.50 o 
   0   5   0      904.84      955.08      8.82 o 
   1   5   0        5.03       13.43      0.46 o 
   2   5   0      826.14      875.81      8.88 o 
   3   5   0      469.54      450.22      4.76 o 
   4   5   0      622.86      603.78      9.10 o 
   5   5   0       99.52       87.50      2.93 o 
   6   5   0       33.75       31.24      3.19 o 
  -4   6   0        4.30        2.89      0.56 o 
  -3   6   0        0.03       -0.23      0.32 o 
  -2   6   0      429.13      399.89      4.91 o 
  -1   6   0        2.22        3.77      0.38 o 
   0   6   0      465.60      440.82      4.57 o 
   1   6   0      476.03      516.37      5.12 o 
   2   6   0      169.62      173.31      2.68 o 
   3   6   0       82.55       86.10      1.81 o 
   4   6   0        9.54        8.51      0.54 o 
   5   6   0       58.05       60.27      2.58 o 
  -4   7   0        6.76        7.47      0.86 o 
  -3   7   0      118.64      116.96      2.76 o 
  -2   7   0      253.22      246.83      3.10 o 
  -1   7   0      222.66      221.78      3.17 o 
   0   7   0      213.38      224.77      2.82 o 
   1   7   0      275.88      297.05      3.36 o 
   2   7   0      344.59      359.68     11.29 o 
   3   7   0       53.45       49.43      2.02 o 
   4   7   0      118.58      114.91      3.38 o 
   5   7   0       66.77       67.46      4.43 o 
  -4   8   0        2.28        1.71      0.93 o 
  -3   8   0       22.89       19.69      1.23 o 
  -2   8   0       32.97       28.11      0.93 o 
  -1   8   0       91.23       87.96      1.95 o 
   0   8   0     1633.92     1625.92     15.00 o 
   1   8   0      360.93      354.49      5.55 o 
   2   8   0       38.67       38.93      1.70 o 
   3   8   0       22.18       23.55      1.53 o 
   4   8   0       26.91       29.56      3.77 o 
   5   8   0      130.82      127.78      6.68 o 
  -3   9   0      140.39      147.94      3.54 o 
  -2   9   0       34.50       31.20      2.14 o 
  -1   9   0       29.19       30.78      1.48 o 
   0   9   0      492.95      489.27      8.23 o 
   1   9   0      229.04      213.84      4.04 o 
   2   9   0        0.02       -0.42      0.45 o 
   3   9   0       22.77       24.29      1.72 o 
   4   9   0       42.38       37.58      2.06 o 
   5   9   0        1.41        0.39      1.55 o 
  -2  10   0      202.70      222.10      4.22 o 
  -1  10   0        6.53        6.35      0.85 o 
   0  10   0       16.26       14.76      1.26 o 
   1  10   0      264.83      248.37      5.12 o 
   2  10   0       46.41       43.68      2.42 o 
   3  10   0        0.21        0.34      0.79 o 
   4  10   0       85.20       87.48      3.38 o 
  -1  11   0        5.99        8.33      1.84 o 
   0  11   0       27.43       26.99      2.14 o 
   1  11   0       12.49       13.42      1.30 o 
   2  11   0       76.59       79.86      3.35 o 
   3  11   0       19.79       22.60      2.22 o 
   0  12   0       20.88       20.06      2.06 o 
   1  12   0       15.03       12.28      2.64 o 
   2  12   0        7.78        9.89      1.57 o 
  -2 -12   1      271.92      279.55     20.25 o 
  -1 -12   1      183.68      188.55      8.55 o 
   0 -12   1       73.01       73.42      3.60 o 
  -3 -11   1      148.90      141.32      4.68 o 
  -2 -11   1        0.03       -0.37      0.85 o 
  -1 -11   1       28.46       32.62      2.30 o 
   0 -11   1       23.66       26.47      2.12 o 
   1 -11   1       27.01       27.64      1.77 o 
  -4 -10   1       13.61       15.90      1.55 o 
  -3 -10   1       61.71       62.18      8.16 o 
  -2 -10   1       73.37       69.08      2.96 o 
  -1 -10   1       46.09       43.36      3.12 o 
   0 -10   1        8.90        8.23      1.32 o 
   1 -10   1        0.00       -0.26      0.50 o 
   2 -10   1       10.99       14.59      1.61 o 
  -4  -9   1       20.78       19.17      2.25 o 
  -3  -9   1       51.85       54.98      2.46 o 
  -2  -9   1        9.84       10.27      2.09 o 
  -1  -9   1        1.14       -0.38      0.67 o 
   0  -9   1      197.81      195.61      4.29 o 
   1  -9   1        6.31        7.67      0.72 o 
   2  -9   1        5.01        4.16      0.64 o 
   3  -9   1       47.60       51.38      2.00 o 
  -5  -8   1        0.82        0.93      1.55 o 
  -4  -8   1      425.58      424.56      9.63 o 
  -3  -8   1       47.39       44.50      3.26 o 
  -2  -8   1        2.55        1.87      0.61 o 
  -1  -8   1       23.74       28.49      1.58 o 
   0  -8   1      239.36      252.47      3.24 o 
   1  -8   1      190.75      186.90      2.97 o 
   2  -8   1        2.12        2.31      0.53 o 
   3  -8   1      129.70      140.42      3.22 o 
   4  -8   1      185.08      214.96      7.17 o 
  -5  -7   1       10.96       12.10      1.47 o 
  -4  -7   1        7.87        7.68      0.79 o 
  -3  -7   1       57.90       53.36      2.06 o 
  -2  -7   1       15.17       15.49      0.76 o 
  -1  -7   1      142.47      144.94      1.98 o 
   0  -7   1        0.02        0.67      0.77 o 
   1  -7   1      449.31      427.65      5.18 o 
   2  -7   1      873.67      855.16      9.40 o 
   3  -7   1       71.12       70.19      2.05 o 
   4  -7   1        2.75        1.64      0.57 o 
  -5  -6   1        0.71       -0.02      0.65 o 
  -4  -6   1       17.02       17.44      0.84 o 
  -3  -6   1        8.62        7.11      0.61 o 
  -2  -6   1      145.38      154.57      2.13 o 
  -1  -6   1       17.48       11.34      0.45 o 
   0  -6   1       58.35       63.34      1.17 o 
   1  -6   1      670.80      644.62      6.46 o 
   2  -6   1        1.83        1.56      0.28 o 
   3  -6   1        3.61        2.63      0.47 o 
   4  -6   1        1.59        0.97      0.49 o 
  -5  -5   1       23.64       23.09      1.17 o 
  -4  -5   1       33.59       30.41      2.28 o 
  -3  -5   1       36.17       36.78      0.81 o 
  -2  -5   1       22.04       24.62      0.69 o 
  -1  -5   1       12.20        5.99      0.36 o 
   0  -5   1      917.18      918.93      8.54 o 
   1  -5   1       33.00       28.05      0.86 o 
   2  -5   1      301.65      290.58      4.42 o 
   3  -5   1       67.21       63.27      1.52 o 
   4  -5   1       18.08       17.21      0.90 o 
   5  -5   1        0.20       -0.22      0.66 o 
  -6  -4   1        7.57        4.66      1.01 o 
  -5  -4   1       11.29       12.77      0.81 o 
  -4  -4   1       27.53       29.39      1.22 o 
  -3  -4   1      967.95      992.70      8.99 o 
  -2  -4   1      833.84      874.31      8.60 o 
  -1  -4   1      992.03     1005.42     10.04 o 
   0  -4   1        0.04        1.61      0.21 o 
   1  -4   1      136.32      168.71      2.67 o 
   2  -4   1      196.82      196.97      3.35 o 
   3  -4   1        0.00       -0.32      0.35 o 
   4  -4   1        0.10       -0.33      0.41 o 
   5  -4   1        4.75        5.29      1.10 o 
  -6  -3   1       51.46       48.89      2.18 o 
  -5  -3   1       46.50       45.65      1.26 o 
  -4  -3   1       69.14       66.25      1.27 o 
  -3  -3   1      313.56      305.44      4.05 o 
  -2  -3   1      634.00      625.24      5.72 o 
  -1  -3   1      244.41      247.05      2.66 o 
   0  -3   1      975.06      964.43      8.09 o 
   1  -3   1       21.07       30.40      0.82 o 
   2  -3   1     1038.98     1129.18     13.27 o 
   3  -3   1      148.60      152.70      2.25 o 
   4  -3   1       20.82       16.61      1.44 o 
   5  -3   1      161.97      153.36      4.45 o 
  -5  -2   1       78.09       74.94      2.83 o 
  -4  -2   1      158.50      150.74      2.51 o 
  -3  -2   1      386.46      373.31      4.86 o 
  -2  -2   1      677.34      729.85      6.88 o 
  -1  -2   1     6476.68     5694.68     47.71 o 
   0  -2   1      124.87      141.90      1.47 o 
   1  -2   1      312.49      300.07      3.39 o 
   2  -2   1        5.47       10.65      0.48 o 
   3  -2   1      151.93      139.41      3.14 o 
   4  -2   1      294.96      290.18      7.31 o 
   5  -2   1       13.57       14.19      1.06 o 
  -6  -1   1      218.59      242.03      9.48 o 
  -5  -1   1        2.10        1.37      0.53 o 
  -4  -1   1        6.37        8.12      0.80 o 
  -3  -1   1       26.29       23.01      1.87 o 
  -2  -1   1      128.97      127.62      4.20 o 
  -1  -1   1      766.26      811.84      7.52 o 
   0  -1   1      305.89      301.97      3.22 o 
   1  -1   1     1350.35     1367.62     13.86 o 
   2  -1   1      471.14      445.03     12.09 o 
   3  -1   1      324.62      323.05      5.61 o 
   4  -1   1      261.70      260.08      6.65 o 
   5  -1   1       52.63       49.86      1.53 o 
  -6   0   1       21.75       30.31      3.34 o 
  -5   0   1        9.31        8.07      1.04 o 
  -4   0   1        1.48        2.49      1.17 o 
  -3   0   1        6.71        4.27      1.09 o 
  -2   0   1       86.10       75.62      3.11 o 
  -1   0   1        0.01        0.12      0.05 o 
   1   0   1      568.56      573.02      7.93 o 
   2   0   1        2.43        1.32      0.62 o 
   3   0   1      537.95      529.75     10.16 o 
   4   0   1      604.08      610.80      9.80 o 
   5   0   1       21.93       20.23      1.47 o 
   6   0   1       56.58       66.87      4.59 o 
  -5   1   1        7.63        5.00      1.04 o 
  -4   1   1        0.00       -0.43      0.43 o 
  -3   1   1      958.46      983.84     16.49 o 
  -2   1   1       77.84       85.06      1.30 o 
  -1   1   1     2905.30     2688.84     26.80 o 
   0   1   1     1046.82     1057.74     10.45 o 
   1   1   1     3953.10     3595.42     37.92 o 
   2   1   1      211.94      216.79      3.60 o 
   3   1   1       74.49       72.74      1.92 o 
   4   1   1       20.60       19.18      1.15 o 
   5   1   1       11.18       11.26      1.14 o 
  -5   2   1        8.67        7.95      1.03 o 
  -4   2   1        3.91        4.14      0.89 o 
  -3   2   1      105.99      101.84      2.28 o 
  -2   2   1      204.01      207.48      2.54 o 
  -1   2   1        2.55        1.47      0.17 o 
   0   2   1      530.84      532.19      4.94 o 
   1   2   1     1971.08     1960.05     17.07 o 
   2   2   1      526.80      495.66      4.12 o 
   3   2   1      171.04      189.96      2.39 o 
   4   2   1       26.71       29.74      1.34 o 
   5   2   1      132.61      140.88      3.03 o 
  -5   3   1       21.19       19.85      1.69 o 
  -4   3   1       71.76       71.78      5.01 o 
  -3   3   1       79.99       77.43      1.36 o 
  -2   3   1      682.10      729.82      7.85 o 
  -1   3   1      239.54      222.49      3.07 o 
   0   3   1     3474.03     3383.11     52.69 o 
   1   3   1       32.29       19.47      0.58 o 
   2   3   1       27.13       38.21      0.59 o 
   3   3   1      585.79      604.01      6.00 o 
   4   3   1       20.32       20.09      0.97 o 
   5   3   1        3.69        2.92      0.63 o 
   6   3   1       71.78       81.84      4.82 o 
  -5   4   1       20.95       20.21      1.83 o 
  -4   4   1       75.13       73.28      2.46 o 
  -3   4   1      351.02      347.43      4.35 o 
  -2   4   1      379.39      385.58      4.63 o 
  -1   4   1      117.68       93.75      1.79 o 
   0   4   1      633.85      678.86      6.54 o 
   1   4   1      413.27      466.04      5.59 o 
   2   4   1        1.50        1.18      0.21 o 
   3   4   1      159.11      149.08      1.56 o 
   4   4   1       37.10       36.75      1.33 o 
   5   4   1       44.39       38.29      1.69 o 
   6   4   1      132.74      151.33      6.92 o 
  -5   5   1       29.02       26.95      1.77 o 
  -4   5   1        3.37        3.36      0.88 o 
  -3   5   1        2.71        2.25      0.46 o 
  -2   5   1      552.51      525.45      6.97 o 
  -1   5   1        1.59        1.03      0.25 o 
   0   5   1      754.51      801.57      9.20 o 
   1   5   1      295.10      324.48      3.20 o 
   2   5   1       78.60       91.04      2.00 o 
   3   5   1       31.61       36.51      1.25 o 
   4   5   1      194.16      184.50      3.68 o 
   5   5   1       49.48       48.90      2.16 o 
   6   5   1       22.67       25.10      2.95 o 
  -4   6   1        2.76        3.98      0.62 o 
  -3   6   1       85.38       84.92      2.18 o 
  -2   6   1      821.70      792.66      8.35 o 
  -1   6   1       76.43       81.78      1.56 o 
   0   6   1        4.35        1.42      0.27 o 
   1   6   1       69.33       92.09      1.37 o 
   2   6   1       32.91       45.28      1.30 o 
   3   6   1        1.88        2.08      0.46 o 
   4   6   1      360.32      353.38      4.78 o 
   5   6   1       18.81       21.61      2.56 o 
  -4   7   1        0.02        0.27      0.51 o 
  -3   7   1        0.04       -0.11      0.41 o 
  -2   7   1      186.77      186.52      2.55 o 
  -1   7   1       41.52       38.08      1.18 o 
   0   7   1      168.32      168.08      2.29 o 
   1   7   1      142.94      134.40      2.53 o 
   2   7   1       52.40       44.87      1.39 o 
   3   7   1      303.77      295.87      5.48 o 
   4   7   1      223.09      224.16      5.09 o 
   5   7   1        0.04       -0.08      1.17 o 
  -3   8   1        0.16       -0.37      0.47 o 
  -2   8   1       71.88       67.08      1.46 o 
  -1   8   1       17.52       19.26      0.91 o 
   0   8   1       15.42       13.31      0.99 o 
   1   8   1      344.35      312.23      5.04 o 
   2   8   1      191.14      197.04      4.02 o 
   3   8   1      124.95      115.95      4.62 o 
   4   8   1      439.83      422.72      9.60 o 
   5   8   1        3.08        2.72      1.55 o 
  -3   9   1        0.02       -0.51      0.51 o 
  -2   9   1       46.28       49.40      1.43 o 
  -1   9   1      386.44      402.73      5.57 o 
   0   9   1      176.89      187.84      7.78 o 
   1   9   1      165.25      161.07      3.36 o 
   2   9   1        0.07        0.21      0.43 o 
   3   9   1        0.05       -0.20      0.78 o 
   4   9   1       39.02       36.23      2.72 o 
   5   9   1       37.87       35.04      2.99 o 
  -2  10   1      200.71      223.82      3.70 o 
  -1  10   1        3.48        5.00      0.86 o 
   0  10   1      173.05      179.71      4.23 o 
   1  10   1       14.67       21.04      1.42 o 
   2  10   1       39.99       42.60      2.49 o 
   3  10   1        0.04       -0.12      0.70 o 
   4  10   1      199.49      193.11      9.83 o 
  -1  11   1       26.70       34.74      2.39 o 
   0  11   1        1.84        3.04      1.12 o 
   1  11   1        2.50        3.29      0.92 o 
   2  11   1       19.11       15.07      2.64 o 
   3  11   1        0.05       -0.31      1.09 o 
   0  12   1       85.88       90.05      3.96 o 
   1  12   1        0.54        1.40      1.87 o 
   2  12   1        1.15        0.81      1.05 o 
  -2 -12   2       28.45       36.77      5.44 o 
  -1 -12   2        3.24        6.14      2.18 o 
   0 -12   2       13.02       20.44      3.03 o 
  -3 -11   2        0.16        0.51      1.28 o 
  -2 -11   2        3.42        1.95      1.08 o 
  -1 -11   2      152.91      154.64      4.93 o 
   0 -11   2       10.78       11.50      1.57 o 
   1 -11   2      207.51      226.07      5.29 o 
  -4 -10   2        0.22       -0.18      0.70 o 
  -3 -10   2        3.76        4.89      1.14 o 
  -2 -10   2       27.36       26.50      1.92 o 
  -1 -10   2       76.53       81.88      3.34 o 
   0 -10   2      359.58      371.91      6.98 o 
   1 -10   2       64.62       67.50      2.12 o 
   2 -10   2        0.76       -0.46      0.46 o 
  -4  -9   2       43.33       44.58      2.26 o 
  -3  -9   2      112.83      116.16      3.75 o 
  -2  -9   2      224.15      209.63      4.68 o 
  -1  -9   2       40.55       40.77      1.59 o 
   0  -9   2       46.82       41.87      1.71 o 
   1  -9   2        0.01        0.62      0.42 o 
   2  -9   2       11.02        8.91      0.82 o 
   3  -9   2       67.67       80.95      2.52 o 
  -5  -8   2      137.78      140.22      4.78 o 
  -4  -8   2      331.04      328.24      5.99 o 
  -3  -8   2       92.16       83.47      2.47 o 
  -2  -8   2       76.95       72.95      2.35 o 
  -1  -8   2      107.92      107.85      3.27 o 
   0  -8   2      223.97      214.81      2.90 o 
   1  -8   2       39.14       39.33      1.32 o 
   2  -8   2        8.58        9.39      0.78 o 
   3  -8   2        1.09        0.49      0.73 o 
  -5  -7   2      260.93      254.52      6.55 o 
  -4  -7   2       15.78       14.08      0.84 o 
  -3  -7   2       67.55       67.12      1.78 o 
  -2  -7   2      112.80      115.56      1.96 o 
  -1  -7   2        1.59        2.97      0.34 o 
   0  -7   2       27.70       26.74      0.83 o 
   1  -7   2      582.53      567.25      6.53 o 
   2  -7   2      165.82      160.47      2.71 o 
   3  -7   2       10.94       13.45      0.87 o 
   4  -7   2       11.00        8.20      0.84 o 
  -5  -6   2       35.62       36.20      1.61 o 
  -4  -6   2       65.54       59.78      1.94 o 
  -3  -6   2       29.40       33.68      1.17 o 
  -2  -6   2      266.72      262.25      4.35 o 
  -1  -6   2      501.03      543.88      4.77 o 
   0  -6   2       32.61       32.19      0.83 o 
   1  -6   2      164.24      151.52      2.58 o 
   2  -6   2      117.44      118.52      1.93 o 
   3  -6   2        0.28       -0.31      0.31 o 
   4  -6   2       64.66       57.97      1.78 o 
  -5  -5   2       18.26       17.91      1.07 o 
  -4  -5   2       92.45       86.22      2.24 o 
  -3  -5   2       49.42       44.50      0.89 o 
  -2  -5   2      461.76      487.04      4.97 o 
  -1  -5   2      369.66      399.39      5.21 o 
   0  -5   2       74.67       57.67      1.13 o 
   1  -5   2       14.51       17.10      0.68 o 
   2  -5   2      106.24      100.16      2.14 o 
   3  -5   2       31.31       34.64      1.29 o 
   4  -5   2      117.61      116.95      2.47 o 
   5  -5   2       25.98       28.70      1.86 o 
  -6  -4   2       16.99       18.04      1.71 o 
  -5  -4   2       27.41       29.55      1.53 o 
  -4  -4   2      334.78      343.24      5.52 o 
  -3  -4   2      143.76      146.83      1.76 o 
  -2  -4   2      517.43      528.89      5.04 o 
  -1  -4   2     1004.87     1021.17      8.50 o 
   0  -4   2      720.18      753.58      6.55 o 
   1  -4   2     1889.52     2026.41     23.39 o 
   2  -4   2      595.51      605.16      6.96 o 
   3  -4   2      399.70      380.92      4.86 o 
   4  -4   2      233.66      231.76      5.14 o 
   5  -4   2       14.97       12.76      1.25 o 
  -6  -3   2      136.45      136.87      4.35 o 
  -5  -3   2       39.18       34.68      3.85 o 
  -4  -3   2       88.02       95.22      1.89 o 
  -3  -3   2      222.55      207.02      3.15 o 
  -2  -3   2      489.05      485.36      4.54 o 
  -1  -3   2      109.50      117.24      1.29 o 
   0  -3   2      381.91      394.42      3.85 o 
   1  -3   2     1120.25     1122.15     11.72 o 
   2  -3   2      258.96      245.20      2.90 o 
   3  -3   2        2.14        1.28      0.27 o 
   4  -3   2       39.70       36.64      1.76 o 
   5  -3   2        0.29       -0.50      0.50 o 
  -5  -2   2        0.08       -0.02      0.37 o 
  -4  -2   2       45.59       44.47      1.15 o 
  -3  -2   2      266.27      268.18      3.69 o 
  -2  -2   2      872.65      912.41      8.52 o 
  -1  -2   2      476.78      492.98      3.80 o 
   0  -2   2     4988.21     4407.13     35.22 o 
   1  -2   2      956.15      962.06      9.97 o 
   2  -2   2     2366.55     2645.52     30.16 o 
   3  -2   2       47.17       42.53      1.25 o 
   4  -2   2        6.62        5.52      1.12 o 
   5  -2   2       26.44       22.08      2.03 o 
  -6  -1   2       81.01       83.16      5.05 o 
  -5  -1   2       78.52       80.10      2.02 o 
  -4  -1   2      203.07      208.61      3.23 o 
  -3  -1   2      143.70      129.91      2.34 o 
  -2  -1   2       15.50       10.04      0.45 o 
  -1  -1   2      181.60      182.67      2.07 o 
   0  -1   2       13.41       12.25      0.28 o 
   1  -1   2      102.13       97.33      1.20 o 
   2  -1   2      278.66      317.57      3.71 o 
   3  -1   2       20.89       25.22      0.85 o 
   4  -1   2       50.62       55.99      1.69 o 
   5  -1   2        5.91        5.31      1.02 o 
  -6   0   2       74.00       71.50      4.82 o 
  -5   0   2      106.72      110.44      2.64 o 
  -4   0   2      199.53      189.85      4.16 o 
  -3   0   2      667.02      634.63     10.87 o 
  -2   0   2     1585.61     1536.01     24.52 o 
  -1   0   2       23.57       28.00      0.45 o 
   0   0   2     1420.12     1415.72     30.00 o 
   1   0   2       86.36       81.22      0.84 o 
   2   0   2      295.85      294.73      4.78 o 
   3   0   2       69.72       90.97      2.31 o 
   4   0   2        4.76        3.08      0.67 o 
   5   0   2      311.36      315.12      6.39 o 
   6   0   2        6.66        6.36      1.19 o 
  -5   1   2      287.60      298.67      6.50 o 
  -4   1   2      196.75      189.22      4.34 o 
  -3   1   2      229.73      214.84      4.52 o 
  -2   1   2       33.17       29.79      0.64 o 
  -1   1   2       31.66       27.59      0.56 o 
   0   1   2     5659.43     4913.51     53.93 o 
   1   1   2     1032.79     1044.96      9.64 o 
   2   1   2      309.54      322.26      4.57 o 
   3   1   2      290.83      257.13      4.57 o 
   4   1   2      305.62      302.39      5.61 o 
   5   1   2      351.61      358.88      6.87 o 
   6   1   2       11.00        9.25      2.56 o 
  -5   2   2        5.32        3.75      0.74 o 
  -4   2   2       13.32       14.47      1.79 o 
  -3   2   2      574.08      602.66      7.22 o 
  -2   2   2      339.16      359.16      4.05 o 
  -1   2   2       23.23       23.15      0.66 o 
   0   2   2     1294.75     1317.18     12.87 o 
   1   2   2     1324.88     1344.42     15.91 o 
   2   2   2      326.85      316.00      3.14 o 
   3   2   2       15.69       11.14      0.66 o 
   4   2   2      152.36      157.58      3.48 o 
   5   2   2       19.08       21.29      1.20 o 
   6   2   2       38.12       38.01      3.42 o 
  -5   3   2        2.70        3.05      0.77 o 
  -4   3   2        6.70        5.20      0.94 o 
  -3   3   2      157.12      163.74      3.37 o 
  -2   3   2      121.59      134.89      1.94 o 
  -1   3   2       41.87       47.66      0.96 o 
   0   3   2     1177.57     1186.07     11.24 o 
   1   3   2      646.90      671.35      6.99 o 
   2   3   2      875.81      942.34      9.04 o 
   3   3   2      382.36      430.73      4.94 o 
   4   3   2       81.92       79.18      1.53 o 
   5   3   2       36.58       39.35      2.19 o 
   6   3   2        8.41        7.31      1.94 o 
  -5   4   2        4.32        3.47      0.85 o 
  -4   4   2      185.45      184.15      3.44 o 
  -3   4   2      364.42      361.85      5.11 o 
  -2   4   2       86.92       91.14      1.84 o 
  -1   4   2      259.82      244.26      4.43 o 
   0   4   2       76.06       71.97      1.32 o 
   1   4   2      651.50      693.78      8.22 o 
   2   4   2       19.01       20.38      0.59 o 
   3   4   2      292.41      287.53      2.92 o 
   4   4   2      169.07      167.79      4.08 o 
   5   4   2       31.41       31.40      2.88 o 
   6   4   2       56.56       61.71      4.27 o 
  -5   5   2        5.56        7.50      1.47 o 
  -4   5   2        0.32        0.44      0.42 o 
  -3   5   2        3.10        2.82      1.01 o 
  -2   5   2      480.97      454.98      5.75 o 
  -1   5   2        2.43        4.37      0.52 o 
   0   5   2        2.38        0.26      0.20 o 
   1   5   2     1092.07     1183.52     11.04 o 
   2   5   2      560.82      552.48      7.35 o 
   3   5   2      208.05      213.24      3.17 o 
   4   5   2        0.74        1.28      0.66 o 
   5   5   2        8.32        8.94      1.79 o 
   6   5   2       35.42       31.32      3.34 o 
  -4   6   2       29.91       31.10      2.17 o 
  -3   6   2      961.09      953.21     14.08 o 
  -2   6   2      820.43      778.77      8.21 o 
  -1   6   2      105.77      101.65      1.99 o 
   0   6   2      468.21      478.98      5.36 o 
   1   6   2      131.19      122.18      1.67 o 
   2   6   2       68.59       71.72      2.09 o 
   3   6   2       67.61       64.55      1.78 o 
   4   6   2      159.22      155.94      2.81 o 
   5   6   2       32.29       32.64      3.11 o 
  -4   7   2       75.93       80.31      3.57 o 
  -3   7   2        0.13        0.38      0.44 o 
  -2   7   2      452.10      447.27      5.29 o 
  -1   7   2      280.19      279.06      4.14 o 
   0   7   2       24.43       29.15      1.27 o 
   1   7   2       33.00       33.75      1.00 o 
   2   7   2        4.51        2.74      0.51 o 
   3   7   2      491.78      498.23      9.57 o 
   4   7   2        9.65        9.22      1.94 o 
   5   7   2       14.97       12.20      2.25 o 
  -3   8   2       34.28       30.34      1.47 o 
  -2   8   2       11.68        9.70      0.66 o 
  -1   8   2      138.37      141.81      2.47 o 
   0   8   2        0.64        1.00      0.80 o 
   1   8   2       25.75       26.27      1.42 o 
   2   8   2        2.11        0.59      0.44 o 
   3   8   2      195.53      196.68      4.00 o 
   4   8   2       45.06       41.92      2.88 o 
   5   8   2       11.93       14.69      2.56 o 
  -3   9   2        2.08        1.66      0.71 o 
  -2   9   2        7.62        7.25      0.64 o 
  -1   9   2       40.60       38.64      1.37 o 
   0   9   2      150.15      154.44      3.87 o 
   1   9   2      118.19      107.98      2.64 o 
   2   9   2       48.81       43.82      1.62 o 
   3   9   2       31.99       29.73      1.89 o 
   4   9   2       14.80       13.90      1.36 o 
  -2  10   2        6.20        5.52      0.80 o 
  -1  10   2        0.01        0.24      0.56 o 
   0  10   2       28.13       29.74      2.88 o 
   1  10   2        7.14        8.07      1.02 o 
   2  10   2      330.98      309.45      8.75 o 
   3  10   2       41.69       40.96      2.35 o 
   4  10   2       48.52       49.70      2.99 o 
  -1  11   2       26.69       23.73      2.07 o 
   0  11   2      130.82      140.00      4.81 o 
   1  11   2      458.71      434.55      8.44 o 
   2  11   2      233.47      245.06     17.33 o 
   3  11   2        8.74       12.59      4.31 o 
   0  12   2        9.39        7.30      1.46 o 
   1  12   2       18.91       24.25      3.26 o 
   2  12   2        1.94        0.20      1.01 o 
  -2 -12   3        1.31        3.28      1.28 o 
  -1 -12   3       42.20       45.23      4.27 o 
   0 -12   3        0.11       -0.16      1.48 o 
  -3 -11   3       65.83       63.44      3.10 o 
  -2 -11   3      157.66      145.56      4.81 o 
  -1 -11   3        5.93        7.32      1.39 o 
   0 -11   3        5.53        4.41      1.24 o 
   1 -11   3      133.43      147.12      5.60 o 
  -4 -10   3        9.52        8.13      1.36 o 
  -3 -10   3       32.05       36.37      3.61 o 
  -2 -10   3       58.13       59.07      2.82 o 
  -1 -10   3      237.27      246.82      6.47 o 
   0 -10   3       62.51       68.20      3.10 o 
   1 -10   3        7.84        6.76      0.82 o 
   2 -10   3      106.20      107.67      2.64 o 
  -4  -9   3       30.13       29.63      3.36 o 
  -3  -9   3        1.84        3.31      0.78 o 
  -2  -9   3       31.87       32.78      1.69 o 
  -1  -9   3      621.83      625.42      8.99 o 
   0  -9   3        7.67        9.43      0.92 o 
   1  -9   3       25.57       24.59      1.54 o 
   2  -9   3       14.71       13.67      0.96 o 
   3  -9   3       13.63        9.39      1.05 o 
  -5  -8   3      160.96      153.26      5.04 o 
  -4  -8   3        3.92        4.16      0.68 o 
  -3  -8   3       84.86       84.94      2.20 o 
  -2  -8   3       93.91       94.92      2.14 o 
  -1  -8   3      296.99      302.46      5.01 o 
   0  -8   3       16.59       17.65      0.76 o 
   1  -8   3      548.02      534.87      6.42 o 
   2  -8   3      188.52      183.66      3.28 o 
   3  -8   3        7.96        7.69      0.78 o 
  -5  -7   3        2.13        0.94      0.66 o 
  -4  -7   3       16.72       15.79      0.88 o 
  -3  -7   3      112.32      110.94      3.06 o 
  -2  -7   3      238.78      234.58      3.61 o 
  -1  -7   3      399.91      387.38      3.97 o 
   0  -7   3       70.97       71.53      1.52 o 
   1  -7   3     1217.14     1162.14     13.36 o 
   2  -7   3       28.44       24.50      1.27 o 
   3  -7   3        0.08        0.00      0.38 o 
   4  -7   3       19.77       20.42      1.31 o 
  -5  -6   3      145.42      134.74      3.30 o 
  -4  -6   3      425.78      390.08      5.48 o 
  -3  -6   3      872.79      884.96     11.01 o 
  -2  -6   3       68.34       56.06      1.10 o 
  -1  -6   3      245.90      241.46      2.49 o 
   0  -6   3        0.01        1.68      0.31 o 
   1  -6   3      193.44      190.43      3.27 o 
   2  -6   3       64.34       56.32      1.63 o 
   3  -6   3      207.05      178.45      3.45 o 
   4  -6   3       73.23       74.76      2.78 o 
  -5  -5   3       64.86       63.12      3.39 o 
  -4  -5   3      120.91      122.69      2.83 o 
  -3  -5   3      154.84      145.86      2.08 o 
  -2  -5   3      114.07      103.16      1.34 o 
  -1  -5   3      268.40      291.88      2.93 o 
   0  -5   3       97.05       93.39      1.34 o 
   1  -5   3       24.13       35.45      0.98 o 
   2  -5   3      141.29      134.01      2.61 o 
   3  -5   3      416.23      383.72      7.16 o 
   4  -5   3       33.42       42.29      2.17 o 
   5  -5   3      138.27      128.70      3.81 o 
  -6  -4   3       35.18       35.34      2.68 o 
  -5  -4   3      136.54      127.68      3.00 o 
  -4  -4   3        4.08        4.83      0.55 o 
  -3  -4   3       12.68       12.59      0.44 o 
  -2  -4   3      375.20      366.20      3.41 o 
  -1  -4   3        5.32        7.04      0.32 o 
   0  -4   3       39.12       39.44      0.74 o 
   1  -4   3       85.13      101.83      1.73 o 
   2  -4   3        0.11        1.02      0.28 o 
   3  -4   3      200.59      196.26      3.38 o 
   4  -4   3       71.94       75.53      2.69 o 
   5  -4   3       11.57       14.75      2.25 o 
  -6  -3   3       30.89       33.54      1.40 o 
  -5  -3   3       30.98       31.53      1.47 o 
  -4  -3   3       78.41       74.50      2.24 o 
  -3  -3   3      328.92      330.67      3.27 o 
  -2  -3   3     1700.98     1738.96     15.21 o 
  -1  -3   3      596.04      600.84      5.30 o 
   0  -3   3      210.19      233.31      2.42 o 
   1  -3   3      727.55      727.29      7.86 o 
   2  -3   3      303.88      285.10      3.05 o 
   3  -3   3      104.56      104.62      1.76 o 
   4  -3   3      163.80      157.38      3.97 o 
   5  -3   3      101.63       91.79      7.23 o 
  -5  -2   3       11.95       13.06      1.09 o 
  -4  -2   3        5.32        6.03      0.50 o 
  -3  -2   3        0.36        0.75      0.24 o 
  -2  -2   3      129.77      129.52      1.51 o 
  -1  -2   3       92.59      115.57      1.33 o 
   0  -2   3     2200.34     2202.03     20.08 o 
   1  -2   3     3308.99     3285.00     39.94 o 
   2  -2   3      125.29      121.62      1.97 o 
   3  -2   3      231.91      255.15      3.59 o 
   4  -2   3      405.01      408.68      7.47 o 
   5  -2   3       78.35       76.29      2.89 o 
  -6  -1   3        3.45        4.20      1.71 o 
  -5  -1   3        1.11        0.70      0.54 o 
  -4  -1   3       78.33       79.06      1.86 o 
  -3  -1   3       45.81       38.50      1.08 o 
  -2  -1   3       17.90       16.18      0.36 o 
   0  -1   3      284.73      283.71      2.47 o 
   1  -1   3      712.15      726.18      6.96 o 
   2  -1   3      596.55      636.98      5.74 o 
   3  -1   3        4.73        3.89      0.50 o 
   4  -1   3       41.43       42.23      1.07 o 
   5  -1   3      160.87      159.76      4.25 o 
  -6   0   3        3.03        1.71      1.36 o 
  -5   0   3        0.29       -0.17      0.49 o 
  -4   0   3       47.85       48.13      1.43 o 
  -3   0   3      970.91      949.70     12.99 o 
  -2   0   3     1041.69     1045.04     10.60 o 
  -1   0   3      333.05      360.93      3.89 o 
   0   0   3        7.24       12.46      0.29 o 
   1   0   3     1329.65     1278.25     14.75 o 
   2   0   3      509.16      522.25      6.26 o 
   3   0   3        2.56        6.68      0.42 o 
   4   0   3        1.37        1.83      0.36 o 
   5   0   3      445.53      443.05      8.21 o 
   6   0   3        1.65        1.53      0.94 o 
  -5   1   3        1.19        1.08      0.63 o 
  -4   1   3       52.38       50.44      1.92 o 
  -3   1   3      118.83      115.14      3.61 o 
  -2   1   3      173.02      187.30      2.53 o 
  -1   1   3      233.54      252.42      4.45 o 
   0   1   3     1655.85     1692.66     14.98 o 
   1   1   3       46.22       48.08      1.94 o 
   2   1   3      597.72      637.02      7.70 o 
   3   1   3       48.37       41.70      1.00 o 
   4   1   3       55.21       54.98      1.97 o 
   5   1   3        1.98        1.35      0.81 o 
   6   1   3        0.59        0.76      1.05 o 
  -5   2   3      156.09      159.41      4.50 o 
  -4   2   3      250.55      254.98      9.72 o 
  -3   2   3      111.32      103.85      1.71 o 
  -2   2   3      331.70      327.92      3.76 o 
  -1   2   3        8.73        8.48      0.30 o 
   0   2   3       31.58       26.09      0.46 o 
   1   2   3      147.43      145.06      2.12 o 
   2   2   3      134.21      164.01      2.09 o 
   3   2   3      310.43      322.78      4.43 o 
   4   2   3       74.20       72.89      2.02 o 
   5   2   3       40.35       42.68      1.97 o 
   6   2   3       45.69       55.80      4.04 o 
  -5   3   3      186.00      198.89      5.43 o 
  -4   3   3       71.86       70.08      2.72 o 
  -3   3   3      420.45      442.02      5.75 o 
  -2   3   3      584.21      570.04      6.27 o 
  -1   3   3      576.68      579.18      5.88 o 
   0   3   3      504.72      516.40      4.98 o 
   1   3   3      515.83      559.52      6.81 o 
   2   3   3      147.40      171.11      2.04 o 
   3   3   3      178.76      206.14      3.51 o 
   4   3   3      365.31      368.47      5.83 o 
   5   3   3      619.35      644.19     13.83 o 
   6   3   3       21.01       27.36      2.95 o 
  -5   4   3       93.47       93.88      4.27 o 
  -4   4   3       41.32       40.38      1.10 o 
  -3   4   3       24.49       24.56      1.15 o 
  -2   4   3       66.65       57.61      1.14 o 
  -1   4   3      315.25      311.89      3.56 o 
   0   4   3      326.81      395.40      4.06 o 
   1   4   3      623.47      661.29      6.45 o 
   2   4   3       43.62       38.38      0.71 o 
   3   4   3      771.62      806.62      7.86 o 
   4   4   3      174.31      164.17      4.39 o 
   5   4   3      167.33      182.89      5.14 o 
   6   4   3       36.91       34.35      3.42 o 
  -5   5   3       25.41       24.75      1.76 o 
  -4   5   3        0.02        0.21      0.41 o 
  -3   5   3      143.45      141.35      2.95 o 
  -2   5   3       28.45       25.96      0.92 o 
  -1   5   3       58.31       57.07      1.16 o 
   0   5   3      547.35      608.34      6.08 o 
   1   5   3      821.93      871.20      8.81 o 
   2   5   3      404.90      381.42      5.94 o 
   3   5   3       12.81       11.17      0.60 o 
   4   5   3      104.12       99.02      3.24 o 
   5   5   3        0.53       -0.70      0.85 o 
  -4   6   3       47.53       49.09      1.88 o 
  -3   6   3      187.53      192.59      4.16 o 
  -2   6   3      219.91      220.14      2.91 o 
  -1   6   3       56.13       62.40      1.49 o 
   0   6   3      317.21      347.33      4.14 o 
   1   6   3     1176.61     1182.83     11.80 o 
   2   6   3      338.95      327.34      5.98 o 
   3   6   3       68.97       75.99      2.00 o 
   4   6   3      215.00      209.61      3.61 o 
   5   6   3        2.81        1.09      1.17 o 
  -4   7   3        3.38        3.56      0.88 o 
  -3   7   3       11.43       11.18      1.07 o 
  -2   7   3      169.56      164.36      2.77 o 
  -1   7   3     1664.21     1580.24     17.48 o 
   0   7   3      334.71      339.13      4.69 o 
   1   7   3      106.33       96.86      1.63 o 
   2   7   3       97.75       91.08      2.12 o 
   3   7   3       49.27       56.23      1.83 o 
   4   7   3      223.39      218.39      5.04 o 
   5   7   3       36.08       34.98      3.34 o 
  -3   8   3       62.06       56.15      2.00 o 
  -2   8   3       21.69       23.12      1.61 o 
  -1   8   3      631.49      621.73      8.54 o 
   0   8   3      167.97      146.48      2.58 o 
   1   8   3       33.37       36.48      1.39 o 
   2   8   3        6.20        4.62      0.76 o 
   3   8   3      222.94      210.56      4.89 o 
   4   8   3        6.19        6.16      1.05 o 
   5   8   3      183.10      183.19      8.16 o 
  -3   9   3      157.17      163.31      3.81 o 
  -2   9   3       77.96       76.42      1.84 o 
  -1   9   3       27.35       25.68      1.14 o 
   0   9   3      197.65      193.56      4.23 o 
   1   9   3        8.63        8.89      0.94 o 
   2   9   3       35.68       30.61      1.54 o 
   3   9   3       71.81       70.49      2.87 o 
   4   9   3        1.66        1.12      1.40 o 
  -2  10   3       28.75       31.99      1.76 o 
  -1  10   3        1.10        0.11      0.65 o 
   0  10   3       20.99       19.10      2.06 o 
   1  10   3      149.88      142.34      4.39 o 
   2  10   3       32.00       35.98      1.75 o 
   3  10   3      141.33      143.04      4.53 o 
   4  10   3      105.18      108.23      3.83 o 
  -1  11   3       14.37       10.17      1.50 o 
   0  11   3        4.52        7.04      2.14 o 
   1  11   3       87.97       87.76      2.93 o 
   2  11   3        8.36       10.96      1.55 o 
   3  11   3       77.92       77.26      4.59 o 
   0  12   3       21.17       28.52      3.42 o 
   1  12   3       80.84       91.53     10.22 o 
   2  12   3       99.08      109.07      4.29 o 
  -2 -12   4       13.39       11.60      1.65 o 
  -1 -12   4       18.68       17.95      2.95 o 
   0 -12   4       31.71       36.53      3.96 o 
  -3 -11   4        0.70       -0.36      0.76 o 
  -2 -11   4        1.35        1.97      1.10 o 
  -1 -11   4        0.62        1.50      1.01 o 
   0 -11   4       12.33       15.39      2.64 o 
   1 -11   4       44.66       55.91      2.44 o 
  -4 -10   4       35.26       43.56      2.08 o 
  -3 -10   4        6.99        8.61      1.98 o 
  -2 -10   4        5.44        4.54      2.72 o 
  -1 -10   4       58.59       63.18      2.93 o 
   0 -10   4        1.11        2.31      0.97 o 
   1 -10   4        7.62       13.85      1.09 o 
   2 -10   4       15.95       15.67      1.10 o 
  -4  -9   4       10.14       11.32      1.05 o 
  -3  -9   4        1.84        1.55      0.55 o 
  -2  -9   4        3.45        1.55      0.82 o 
  -1  -9   4      102.34      102.60      3.10 o 
   0  -9   4      141.69      131.14      3.09 o 
   1  -9   4        0.02       -0.36      0.36 o 
   2  -9   4       68.36       67.08      2.54 o 
   3  -9   4      130.83      138.77      3.42 o 
  -5  -8   4        1.71        3.14      0.91 o 
  -4  -8   4       11.08       12.75      0.94 o 
  -3  -8   4        1.34        1.02      0.50 o 
  -2  -8   4       20.64       17.64      1.59 o 
  -1  -8   4      157.66      158.10      2.87 o 
   0  -8   4      134.91      132.57      2.31 o 
   1  -8   4      449.07      453.27      6.27 o 
   2  -8   4       20.52       23.16      1.24 o 
   3  -8   4        2.30        2.94      0.61 o 
  -5  -7   4        3.28        1.72      0.71 o 
  -4  -7   4        9.68        8.99      0.72 o 
  -3  -7   4       12.85       12.61      0.87 o 
  -2  -7   4        3.49        4.88      0.57 o 
  -1  -7   4       15.11       14.61      0.60 o 
   0  -7   4      719.31      716.53      7.79 o 
   1  -7   4        0.61       -0.22      0.40 o 
   2  -7   4        6.40        8.04      1.19 o 
   3  -7   4        1.55        1.99      0.57 o 
   4  -7   4        3.26        2.15      0.63 o 
  -5  -6   4        2.57        1.92      0.69 o 
  -4  -6   4        6.59        5.37      0.55 o 
  -3  -6   4       33.91       36.30      1.75 o 
  -2  -6   4        2.62        5.71      0.41 o 
  -1  -6   4      388.11      401.55      3.98 o 
   0  -6   4      328.75      318.35      3.39 o 
   1  -6   4       29.63       25.49      1.06 o 
   2  -6   4       14.79       11.70      1.03 o 
   3  -6   4       68.97       60.06      1.82 o 
   4  -6   4        2.76        0.99      0.68 o 
  -5  -5   4       48.49       44.76      1.69 o 
  -4  -5   4      315.27      310.55      3.79 o 
  -3  -5   4      514.88      488.85      6.46 o 
  -2  -5   4      416.91      423.42      4.07 o 
  -1  -5   4       69.42       78.69      1.26 o 
   0  -5   4      126.54      159.93      1.95 o 
   1  -5   4      394.49      391.26      4.89 o 
   2  -5   4        2.99        6.23      0.60 o 
   3  -5   4        2.87        1.23      0.46 o 
   4  -5   4        8.46        7.69      0.85 o 
   5  -5   4       10.45        8.99      1.37 o 
  -5  -4   4        1.51        1.91      0.50 o 
  -4  -4   4       47.80       48.70      1.80 o 
  -3  -4   4      313.08      301.06      3.45 o 
  -2  -4   4      149.44      139.56      1.76 o 
  -1  -4   4      576.36      563.82      5.03 o 
   0  -4   4        1.52        5.53      0.48 o 
   1  -4   4     1405.73     1491.48     14.19 o 
   2  -4   4       45.48       47.48      1.19 o 
   3  -4   4       11.80       11.51      0.74 o 
   4  -4   4      282.29      248.42      5.53 o 
   5  -4   4        3.69        1.27      1.87 o 
  -6  -3   4       14.40       15.08      1.79 o 
  -5  -3   4        9.26        9.40      1.09 o 
  -4  -3   4      144.90      150.52      3.63 o 
  -3  -3   4        0.23        0.15      0.18 o 
  -2  -3   4       84.87      117.70      1.49 o 
  -1  -3   4       11.32        7.81      0.27 o 
   0  -3   4       37.91       33.36      0.66 o 
   1  -3   4      183.82      222.06      3.28 o 
   2  -3   4        0.16       -0.05      0.15 o 
   3  -3   4       76.89       72.04      1.42 o 
   4  -3   4       27.88       25.88      1.60 o 
   5  -3   4       38.51       37.83      2.20 o 
  -6  -2   4        4.80        4.59      0.93 o 
  -5  -2   4        0.34        0.00      0.54 o 
  -4  -2   4       27.09       31.19      1.15 o 
  -3  -2   4       48.85       48.83      0.88 o 
  -2  -2   4        0.85        0.30      0.12 o 
  -1  -2   4       57.23       57.29      0.98 o 
   0  -2   4     1897.19     1892.61     16.15 o 
   1  -2   4      477.43      474.10      4.79 o 
   2  -2   4      172.82      206.61      2.94 o 
   3  -2   4      155.16      154.40      1.83 o 
   4  -2   4        5.46        5.79      0.96 o 
   5  -2   4       68.12       73.34      2.88 o 
  -6  -1   4        7.32        8.90      1.55 o 
  -5  -1   4       31.44       34.59      1.87 o 
  -4  -1   4        5.71        6.88      0.71 o 
  -3  -1   4        0.39        0.14      0.23 o 
  -2  -1   4        0.83        0.31      0.15 o 
  -1  -1   4      415.79      406.44      4.39 o 
   0  -1   4       39.41       46.98      0.63 o 
   1  -1   4       47.73       48.57      1.16 o 
   2  -1   4      742.35      767.66      6.90 o 
   3  -1   4      579.91      567.92      6.03 o 
   4  -1   4       33.43       32.80      1.68 o 
   5  -1   4      181.82      189.35      4.76 o 
  -5   0   4        0.78        0.85      0.70 o 
  -4   0   4      206.03      216.10      4.80 o 
  -3   0   4       57.25       49.06      1.31 o 
  -2   0   4      218.47      228.60      2.66 o 
  -1   0   4     7763.17     6945.99     65.91 o 
   0   0   4     1298.04     1336.83     12.34 o 
   1   0   4      526.42      487.72      5.30 o 
   2   0   4      297.28      296.68      2.73 o 
   3   0   4       17.66       15.48      0.52 o 
   4   0   4        4.77        5.32      0.86 o 
   5   0   4       77.32       81.12      2.89 o 
   6   0   4        4.48        2.62      1.08 o 
  -5   1   4       26.56       30.92      1.74 o 
  -4   1   4        2.61        4.51      0.73 o 
  -3   1   4       86.37       86.88      1.28 o 
  -2   1   4        5.09        6.54      0.29 o 
  -1   1   4       26.90       29.04      0.88 o 
   0   1   4      300.84      298.30      2.72 o 
   1   1   4     1021.55      961.22     11.19 o 
   2   1   4      629.70      663.98      6.43 o 
   3   1   4       13.75       18.67      0.56 o 
   4   1   4      135.98      146.48      2.19 o 
   5   1   4      477.49      505.43      8.96 o 
   6   1   4        6.22        8.14      1.98 o 
  -5   2   4        7.48        7.50      1.10 o 
  -4   2   4        9.70        9.01      1.00 o 
  -3   2   4      359.33      372.53      4.82 o 
  -2   2   4      434.01      443.93      5.56 o 
  -1   2   4     2974.84     3010.10     30.92 o 
   0   2   4      771.07      752.97      6.50 o 
   1   2   4      861.16      837.86     10.25 o 
   2   2   4        4.07        7.01      0.31 o 
   3   2   4        4.17        6.88      0.48 o 
   4   2   4        5.08        6.02      0.65 o 
   5   2   4      172.87      172.96      4.17 o 
   6   2   4       26.45       31.46      3.13 o 
  -5   3   4       24.48       22.49      1.80 o 
  -4   3   4      164.86      160.14      4.53 o 
  -3   3   4      624.53      639.22      7.97 o 
  -2   3   4      300.66      264.06      3.23 o 
  -1   3   4      495.92      487.47      5.05 o 
   0   3   4     1170.68     1218.07     10.97 o 
   1   3   4       29.73       28.59      0.69 o 
   2   3   4       14.99       18.95      0.60 o 
   3   3   4        1.01        1.02      0.19 o 
   4   3   4      135.09      138.72      3.78 o 
   5   3   4      331.26      335.38     23.86 o 
   6   3   4       20.43       20.83      2.72 o 
  -5   4   4        0.80       -0.81      0.81 o 
  -4   4   4        0.23        1.36      0.43 o 
  -3   4   4      355.63      345.21      8.48 o 
  -2   4   4       68.97       65.04      1.36 o 
  -1   4   4      295.60      341.14      5.86 o 
   0   4   4      537.33      632.45      6.17 o 
   1   4   4       11.21       15.27      0.44 o 
   2   4   4       34.15       41.32      0.78 o 
   3   4   4      378.71      382.16      4.48 o 
   4   4   4      139.02      141.09      4.07 o 
   5   4   4       44.08       51.76      2.58 o 
   6   4   4        8.18        3.34      1.63 o 
  -5   5   4        5.78        7.99      1.92 o 
  -4   5   4       30.08       30.65      1.43 o 
  -3   5   4      593.48      598.00      8.54 o 
  -2   5   4        0.61        0.61      0.39 o 
  -1   5   4       96.36      114.13      1.80 o 
   0   5   4       40.45       61.18      1.20 o 
   1   5   4      207.77      277.85      3.53 o 
   2   5   4       26.05       28.81      0.77 o 
   3   5   4       59.19       47.76      1.23 o 
   4   5   4        2.21        1.98      0.74 o 
   5   5   4        0.13        0.23      1.01 o 
  -4   6   4        1.67        1.37      0.65 o 
  -3   6   4      161.72      154.41      3.66 o 
  -2   6   4        8.80        8.42      0.54 o 
  -1   6   4       14.33       16.65      0.78 o 
   0   6   4       79.58       73.33      1.44 o 
   1   6   4      105.00       93.48      1.84 o 
   2   6   4      275.28      255.39      4.49 o 
   3   6   4      141.60      129.35      2.84 o 
   4   6   4        0.13       -0.05      0.78 o 
   5   6   4      105.40      109.28      5.67 o 
  -4   7   4        2.89        3.52      0.81 o 
  -3   7   4       38.39       36.92      1.77 o 
  -2   7   4        8.85        7.90      0.63 o 
  -1   7   4        5.93        4.79      0.58 o 
   0   7   4      233.82      220.11      3.09 o 
   1   7   4      346.39      369.00      5.29 o 
   2   7   4      376.66      366.43      5.61 o 
   3   7   4      924.00      896.71     13.07 o 
   4   7   4        3.10        2.83      0.58 o 
   5   7   4       98.40       95.60      5.44 o 
  -3   8   4       25.41       25.37      1.60 o 
  -2   8   4      225.02      234.11      6.96 o 
  -1   8   4       82.17       86.81      2.23 o 
   0   8   4       73.73       68.88      1.62 o 
   1   8   4        5.22        8.74      0.80 o 
   2   8   4       46.03       44.08      1.56 o 
   3   8   4      182.21      187.16      3.98 o 
   4   8   4      105.42       95.67      3.15 o 
   5   8   4        0.04        0.70      1.48 o 
  -3   9   4      123.64      144.22      3.54 o 
  -2   9   4        3.27        2.19      0.52 o 
  -1   9   4       62.90       66.89      3.71 o 
   0   9   4        1.74        1.02      0.62 o 
   1   9   4       42.21       42.17      1.88 o 
   2   9   4       52.62       43.42      1.81 o 
   3   9   4      213.42      202.08      4.35 o 
   4   9   4       33.29       30.91      2.14 o 
  -2  10   4       82.91       94.03      2.17 o 
  -1  10   4       58.98       57.89      2.90 o 
   0  10   4       29.83       23.57      2.53 o 
   1  10   4        3.99        2.67      0.76 o 
   2  10   4       35.44       36.47      1.76 o 
   3  10   4        0.20        0.03      1.44 o 
   4  10   4        0.15       -0.88      0.97 o 
  -1  11   4      187.44      185.99      5.79 o 
   0  11   4        2.48        2.17      1.06 o 
   1  11   4        4.23        4.49      1.14 o 
   2  11   4        0.05       -0.62      0.62 o 
   3  11   4        3.55        1.53      2.45 o 
   0  12   4       61.34       82.85      5.60 o 
   1  12   4       15.26       20.01      2.02 o 
   2  12   4       16.60       21.16      2.07 o 
  -2 -12   5       23.06       23.25      2.17 o 
  -1 -12   5        1.29        0.08      1.63 o 
   0 -12   5      150.57      167.41      8.24 o 
  -3 -11   5        4.55        5.40      1.36 o 
  -2 -11   5        4.52        6.52      1.36 o 
  -1 -11   5       79.19       97.60      5.63 o 
   0 -11   5       38.50       44.38      4.04 o 
   1 -11   5       18.53       15.44      1.51 o 
  -4 -10   5       36.73       40.66      2.05 o 
  -3 -10   5      204.77      197.15      9.31 o 
  -2 -10   5       88.46       80.76      3.37 o 
  -1 -10   5      142.15      145.32      6.53 o 
   0 -10   5       43.73       45.17      2.58 o 
   1 -10   5       73.28       71.30      2.51 o 
   2 -10   5      102.26      112.94      2.84 o 
  -4  -9   5       37.71       37.34      1.60 o 
  -3  -9   5       77.56       76.51      2.29 o 
  -2  -9   5      122.73      120.04      2.91 o 
  -1  -9   5      192.95      190.74      4.52 o 
   0  -9   5       15.44       17.60      1.18 o 
   1  -9   5       35.82       32.56      1.34 o 
   2  -9   5        8.40        9.24      1.20 o 
   3  -9   5       49.57       59.63      1.97 o 
  -5  -8   5        0.71        1.48      0.45 o 
  -4  -8   5       43.35       45.88      1.64 o 
  -3  -8   5      127.29      126.29      2.85 o 
  -2  -8   5       14.68       17.31      0.95 o 
  -1  -8   5        3.67        3.11      0.57 o 
   0  -8   5      106.61      108.72      2.06 o 
   1  -8   5      203.23      193.76      3.43 o 
   2  -8   5        0.08        0.47      0.46 o 
   3  -8   5        0.54        1.77      0.61 o 
  -5  -7   5       31.85       21.45      1.48 o 
  -4  -7   5       19.21       14.32      1.30 o 
  -3  -7   5      160.32      161.33      3.93 o 
  -2  -7   5      478.35      469.71      6.16 o 
  -1  -7   5      129.05      127.88      1.95 o 
   0  -7   5       44.26       45.47      1.06 o 
   1  -7   5      354.39      339.06      4.92 o 
   2  -7   5       51.91       39.01      2.10 o 
   3  -7   5       35.78       31.53      1.44 o 
   4  -7   5       34.05       36.23      1.87 o 
  -5  -6   5       73.23       75.76      2.44 o 
  -4  -6   5       24.01       24.91      1.03 o 
  -3  -6   5      246.07      250.21      4.03 o 
  -2  -6   5       10.82       15.68      0.69 o 
  -1  -6   5        8.56        8.66      0.44 o 
   0  -6   5        1.83        1.23      0.29 o 
   1  -6   5       64.73       69.91      1.81 o 
   2  -6   5        1.44        3.84      0.58 o 
   3  -6   5      113.67      104.86      2.54 o 
   4  -6   5       57.22       64.10      1.96 o 
  -5  -5   5      188.75      192.61      4.03 o 
  -4  -5   5       21.84       21.08      0.70 o 
  -3  -5   5      137.03      132.72      2.48 o 
  -2  -5   5      222.60      229.19      2.74 o 
  -1  -5   5       57.14       62.83      1.02 o 
   0  -5   5     1401.17     1472.73     12.51 o 
   1  -5   5     1408.81     1444.38     13.98 o 
   2  -5   5      768.27      717.24      9.47 o 
   3  -5   5      388.79      349.46      5.46 o 
   4  -5   5       42.10       41.08      1.41 o 
   5  -5   5       36.08       38.96      3.54 o 
  -5  -4   5        0.43        0.54      0.49 o 
  -4  -4   5        7.08        6.05      0.72 o 
  -3  -4   5      134.72      126.91      1.98 o 
  -2  -4   5       52.88       54.97      1.07 o 
  -1  -4   5       84.88       87.54      1.17 o 
   0  -4   5      870.06      869.96      7.92 o 
   1  -4   5      535.33      513.18      5.08 o 
   2  -4   5       60.27       61.27      1.59 o 
   3  -4   5       69.00       57.15      2.61 o 
   4  -4   5        0.04        0.11      0.43 o 
   5  -4   5       62.44       64.75      2.90 o 
  -5  -3   5        5.10        6.61      1.09 o 
  -4  -3   5       36.64       37.10      1.60 o 
  -3  -3   5      145.42      148.18      1.71 o 
  -2  -3   5       43.35       58.29      1.03 o 
  -1  -3   5      686.20      713.17      6.65 o 
   0  -3   5      378.19      412.13      4.03 o 
   1  -3   5     1522.29     1754.44     20.44 o 
   2  -3   5       63.32       58.53      1.38 o 
   3  -3   5        0.73        2.33      0.48 o 
   4  -3   5       57.08       53.04      2.30 o 
   5  -3   5       37.25       31.50      2.04 o 
  -5  -2   5       19.02       17.10      1.48 o 
  -4  -2   5       49.46       51.38      1.80 o 
  -3  -2   5      276.87      271.19      3.19 o 
  -2  -2   5      387.76      372.75      4.83 o 
  -1  -2   5      368.21      361.34      4.22 o 
   0  -2   5        6.06        6.31      0.27 o 
   1  -2   5      434.79      448.56      4.60 o 
   2  -2   5      260.03      251.44      2.73 o 
   3  -2   5      231.17      240.75      3.19 o 
   4  -2   5       15.70       14.95      1.12 o 
   5  -2   5       10.99       11.96      1.98 o 
  -5  -1   5       97.70       94.59      3.58 o 
  -4  -1   5      170.17      164.90      3.94 o 
  -3  -1   5      541.93      539.12      5.79 o 
  -2  -1   5      448.13      443.64      4.48 o 
  -1  -1   5     3501.46     3479.02     40.10 o 
   0  -1   5      179.70      189.76      1.98 o 
   1  -1   5      432.10      436.99      4.49 o 
   2  -1   5      216.30      258.76      4.02 o 
   3  -1   5        0.46        0.06      0.20 o 
   4  -1   5      453.75      430.32      6.72 o 
   5  -1   5       57.70       55.76      3.16 o 
  -5   0   5      166.24      173.71      5.52 o 
  -4   0   5      113.27      111.07      3.08 o 
  -3   0   5        6.58        3.84      0.28 o 
  -2   0   5       11.61       13.44      0.46 o 
  -1   0   5     3935.50     3905.93     71.73 o 
   0   0   5      138.90      136.80      1.62 o 
   1   0   5     1836.19     1825.92     18.72 o 
   2   0   5      249.64      224.22      3.56 o 
   3   0   5       30.45       31.31      0.97 o 
   4   0   5      307.02      307.87      4.08 o 
   5   0   5       39.09       38.14      2.05 o 
   6   0   5       81.04       80.05      5.21 o 
  -5   1   5       15.24       18.85      2.56 o 
  -4   1   5      253.43      252.10      5.70 o 
  -3   1   5      127.87      137.21      1.87 o 
  -2   1   5       96.84      101.17      1.45 o 
  -1   1   5       15.32       13.55      0.43 o 
   0   1   5      422.74      429.18      4.05 o 
   1   1   5      877.33      833.57      9.86 o 
   2   1   5        3.79        1.04      0.16 o 
   3   1   5      102.66      102.35      3.09 o 
   4   1   5       40.49       42.74      1.30 o 
   5   1   5      169.48      170.67      4.30 o 
   6   1   5        8.63       10.19      2.60 o 
  -5   2   5       11.83       11.67      1.32 o 
  -4   2   5       26.53       26.18      2.88 o 
  -3   2   5       16.51       18.23      0.82 o 
  -2   2   5        4.42        9.01      0.46 o 
  -1   2   5       19.51       13.79      0.49 o 
   0   2   5       23.45       19.57      0.51 o 
   1   2   5      684.25      745.04      9.28 o 
   2   2   5      999.24     1232.68     12.61 o 
   3   2   5      175.76      188.40      3.03 o 
   4   2   5      201.97      210.94      3.51 o 
   5   2   5        1.74        2.65      0.87 o 
   6   2   5       21.82       18.65      2.03 o 
  -5   3   5      201.71      224.82      7.23 o 
  -4   3   5      278.57      293.30      4.95 o 
  -3   3   5       77.11       81.92      1.93 o 
  -2   3   5      224.81      229.06      3.78 o 
  -1   3   5       18.12       23.54      0.68 o 
   0   3   5      389.01      450.63      5.04 o 
   1   3   5      554.27      577.51      6.54 o 
   2   3   5     1878.06     1935.49     19.51 o 
   3   3   5      722.11      746.35      7.96 o 
   4   3   5       18.07       20.54      1.42 o 
   5   3   5      110.12      111.22      5.60 o 
   6   3   5        0.05        0.93      1.17 o 
  -5   4   5       21.70       24.51      2.02 o 
  -4   4   5        4.63        5.17      1.19 o 
  -3   4   5      201.15      192.93      3.52 o 
  -2   4   5       43.46       40.99      1.02 o 
  -1   4   5        4.41        2.41      0.28 o 
   0   4   5      985.42     1093.40     11.14 o 
   1   4   5     1472.82     1518.43     12.92 o 
   2   4   5     1095.25     1124.76     11.81 o 
   3   4   5      110.20      126.42      2.07 o 
   4   4   5       32.00       35.40      1.95 o 
   5   4   5       60.22       54.69      2.72 o 
   6   4   5       33.45       28.84      3.19 o 
  -4   5   5      307.60      305.50      5.69 o 
  -3   5   5      348.00      340.48      5.53 o 
  -2   5   5      197.41      185.09      2.74 o 
  -1   5   5      786.47      773.50      8.20 o 
   0   5   5       62.61       48.50      1.19 o 
   1   5   5      100.67      107.24      1.88 o 
   2   5   5       14.04       17.52      0.67 o 
   3   5   5      135.57      137.64      2.89 o 
   4   5   5       48.09       46.78      2.23 o 
   5   5   5       14.35       14.50      1.59 o 
  -4   6   5        1.16        1.39      0.66 o 
  -3   6   5      560.24      547.88      9.04 o 
  -2   6   5       81.23       82.00      1.73 o 
  -1   6   5      189.23      186.21      3.16 o 
   0   6   5       85.08       95.29      2.51 o 
   1   6   5       11.32       12.19      0.61 o 
   2   6   5      328.07      316.32      6.85 o 
   3   6   5        6.05        5.31      1.07 o 
   4   6   5        2.85        2.73      0.55 o 
   5   6   5      230.50      227.11      8.94 o 
  -4   7   5       42.21       38.86      1.92 o 
  -3   7   5       31.99       30.21      1.85 o 
  -2   7   5       16.82       16.48      1.65 o 
  -1   7   5      141.23      127.73      2.45 o 
   0   7   5        1.65        0.83      0.33 o 
   1   7   5        0.24       -0.32      0.36 o 
   2   7   5      309.51      304.20      5.38 o 
   3   7   5       56.29       58.88      2.58 o 
   4   7   5        3.28        5.01      1.77 o 
   5   7   5        5.08        7.15      1.94 o 
  -3   8   5        0.44        0.52      0.75 o 
  -2   8   5        0.08       -0.37      0.37 o 
  -1   8   5      223.50      205.78      5.12 o 
   0   8   5      185.10      160.05      2.65 o 
   1   8   5       77.09       65.11      1.91 o 
   2   8   5      106.14      112.28      2.62 o 
   3   8   5        3.03        3.50      1.32 o 
   4   8   5       34.97       29.49      1.77 o 
   5   8   5       51.40       47.10      3.96 o 
  -3   9   5        0.49       -0.43      0.69 o 
  -2   9   5        2.44        2.52      0.54 o 
  -1   9   5        4.08        4.01      0.85 o 
   0   9   5        0.29       -0.05      0.50 o 
   1   9   5      490.01      464.57     10.13 o 
   2   9   5      127.91      141.83      4.74 o 
   3   9   5       60.49       66.72      2.29 o 
   4   9   5       15.90       13.78      2.53 o 
  -2  10   5       11.71       11.73      0.86 o 
  -1  10   5       26.01       28.89      2.12 o 
   0  10   5      187.99      164.41      5.02 o 
   1  10   5      160.25      153.46      3.81 o 
   2  10   5       24.27       34.90      1.76 o 
   3  10   5      100.90      100.93      3.71 o 
   4  10   5        6.12        5.09      1.19 o 
  -1  11   5       64.71       65.63      4.74 o 
   0  11   5       24.70       29.61      3.26 o 
   1  11   5       30.09       26.36      1.69 o 
   2  11   5        8.66       11.05      1.24 o 
   3  11   5      107.73      101.10      4.04 o 
   0  12   5        0.55        1.79      1.55 o 
   1  12   5       15.07       22.28      2.37 o 
   2  12   5       75.19       86.61      3.78 o 
  -1 -12   6        3.37        5.36      2.10 o 
  -3 -11   6       17.43       17.18      1.81 o 
  -2 -11   6       30.69       23.42      2.29 o 
  -1 -11   6       13.89       12.28      2.56 o 
   0 -11   6        0.14        1.01      1.48 o 
   1 -11   6       90.06       91.97      4.75 o 
  -4 -10   6        0.65       -0.38      0.56 o 
  -3 -10   6        3.55        3.36      0.77 o 
  -2 -10   6      131.29      128.74      3.68 o 
  -1 -10   6       40.20       45.64      2.62 o 
   0 -10   6        2.50        3.89      1.63 o 
   1 -10   6       18.18       21.40      1.36 o 
   2 -10   6       49.98       47.92      1.80 o 
  -4  -9   6        7.64        5.61      0.98 o 
  -3  -9   6       65.62       62.78      2.08 o 
  -2  -9   6      271.69      274.59      4.94 o 
  -1  -9   6        6.41        6.80      0.80 o 
   0  -9   6      490.73      487.42      6.68 o 
   1  -9   6      256.21      255.55      4.89 o 
   2  -9   6       24.77       22.93      1.35 o 
   3  -9   6        2.69        4.48      0.75 o 
  -5  -8   6        2.65        2.66      0.55 o 
  -4  -8   6       33.32       32.09      1.42 o 
  -3  -8   6      166.16      165.20      3.40 o 
  -2  -8   6      295.39      299.61      5.03 o 
  -1  -8   6        8.20        8.31      0.83 o 
   0  -8   6     1065.31     1064.93     11.29 o 
   1  -8   6       96.86       84.90      2.13 o 
   2  -8   6       55.29       54.41      2.13 o 
   3  -8   6       47.48       46.07      2.35 o 
  -5  -7   6       96.63       87.28      2.85 o 
  -4  -7   6      197.41      186.58      5.22 o 
  -3  -7   6       70.34       68.56      1.92 o 
  -2  -7   6      220.10      203.10      3.35 o 
  -1  -7   6        5.84        9.44      0.79 o 
   0  -7   6      151.20      163.87      2.26 o 
   1  -7   6      116.82      114.45      2.59 o 
   2  -7   6      107.20       78.22      2.18 o 
   3  -7   6       43.27       46.77      1.96 o 
   4  -7   6       19.02       13.63      1.08 o 
  -5  -6   6       69.65       76.63      2.86 o 
  -4  -6   6       47.57       50.30      1.49 o 
  -3  -6   6       67.91       67.25      2.15 o 
  -2  -6   6        3.94        7.66      0.51 o 
  -1  -6   6        0.09       -0.20      0.20 o 
   1  -6   6      141.48      147.22      2.88 o 
   2  -6   6      241.60      215.07      3.89 o 
   3  -6   6       13.35       21.88      1.16 o 
   4  -6   6      166.00      161.60      3.99 o 
  -5  -5   6        2.31        3.07      0.77 o 
  -4  -5   6       39.09       39.81      1.20 o 
  -3  -5   6        7.73        8.12      0.63 o 
  -2  -5   6      116.95      111.78      1.79 o 
  -1  -5   6      128.08      111.73      1.51 o 
   0  -5   6        0.44        0.36      0.23 o 
   1  -5   6        5.76        4.30      0.43 o 
   2  -5   6      181.43      172.40      3.22 o 
   3  -5   6        2.47        4.61      0.64 o 
   4  -5   6        7.97       12.23      0.86 o 
  -5  -4   6       23.42       18.73      1.29 o 
  -4  -4   6       68.12       66.81      1.18 o 
  -3  -4   6      150.53      161.73      2.72 o 
  -2  -4   6      221.47      224.06      4.19 o 
  -1  -4   6        0.93        0.26      0.12 o 
   0  -4   6      307.16      303.76      3.52 o 
   1  -4   6      147.32      137.24      2.55 o 
   2  -4   6       68.38       63.08      1.66 o 
   3  -4   6       86.67       77.29      1.95 o 
   4  -4   6      178.09      165.91      3.10 o 
   5  -4   6       59.54       58.14      2.38 o 
  -5  -3   6        9.63       12.44      1.40 o 
  -4  -3   6        9.57       11.14      1.32 o 
  -3  -3   6        2.09        3.01      0.38 o 
  -2  -3   6      165.47      175.08      2.63 o 
  -1  -3   6      328.55      337.87      3.26 o 
   0  -3   6     1039.56     1062.26     10.28 o 
   1  -3   6       18.78       11.33      0.46 o 
   2  -3   6      421.07      455.26      5.53 o 
   3  -3   6      465.91      469.39      5.77 o 
   4  -3   6      132.87      127.01      5.10 o 
   5  -3   6       21.13       21.34      1.52 o 
  -5  -2   6        3.19        2.18      0.85 o 
  -4  -2   6       11.10       13.85      1.79 o 
  -3  -2   6        3.95        3.67      0.32 o 
  -2  -2   6     7569.57     7286.48    103.74 o 
  -1  -2   6      222.57      225.64      2.64 o 
   0  -2   6       13.07       13.00      0.38 o 
   1  -2   6     1818.75     1922.07     18.08 o 
   2  -2   6      509.76      477.50      4.43 o 
   3  -2   6      505.02      502.27      6.82 o 
   4  -2   6      241.04      224.51      4.36 o 
   5  -2   6        4.51        1.91      0.83 o 
  -5  -1   6        0.17        0.31      0.70 o 
  -4  -1   6      137.49      131.97      4.51 o 
  -3  -1   6      382.06      375.22      4.27 o 
  -2  -1   6      992.54     1026.97      9.26 o 
  -1  -1   6      192.97      183.87      2.32 o 
   0  -1   6      722.79      705.74      6.34 o 
   1  -1   6      580.34      556.34      5.66 o 
   2  -1   6      175.87      190.31      2.07 o 
   3  -1   6       64.04       67.92      0.99 o 
   4  -1   6      588.57      551.90      8.20 o 
   5  -1   6        0.16       -0.22      0.99 o 
  -5   0   6        7.47        6.22      1.17 o 
  -4   0   6        3.54        4.04      0.70 o 
  -3   0   6       88.78       94.87      1.45 o 
  -2   0   6     1029.39     1034.25     10.01 o 
  -1   0   6        9.82        4.90      0.25 o 
   0   0   6      462.50      483.70      4.48 o 
   1   0   6      614.52      658.27      7.17 o 
   2   0   6        5.28        5.58      0.32 o 
   3   0   6       22.05       19.72      0.57 o 
   4   0   6       18.67       17.11      1.34 o 
   5   0   6       29.03       31.76      1.88 o 
  -5   1   6      163.58      164.69      5.75 o 
  -4   1   6       23.56       24.98      1.52 o 
  -3   1   6      129.16      128.96      2.12 o 
  -2   1   6      102.51       91.92      1.53 o 
  -1   1   6        6.37        3.78      0.20 o 
   0   1   6      548.29      525.81      4.62 o 
   1   1   6        4.77        2.67      0.30 o 
   2   1   6      216.61      249.27      2.66 o 
   3   1   6        7.79       10.91      0.59 o 
   4   1   6        1.49        0.16      0.88 o 
   5   1   6       91.53       94.03      3.69 o 
   6   1   6       15.72       19.45      2.22 o 
  -5   2   6       57.11       65.03      2.85 o 
  -4   2   6      202.86      203.83      5.19 o 
  -3   2   6      155.29      152.16      2.34 o 
  -2   2   6      297.47      292.42      4.06 o 
  -1   2   6       13.78       16.45      0.51 o 
   0   2   6      148.97      167.75      2.19 o 
   1   2   6      335.56      388.72      5.26 o 
   2   2   6      353.98      365.40      4.22 o 
   3   2   6      352.09      367.40      4.22 o 
   4   2   6      726.84      707.64     11.16 o 
   5   2   6       13.61       12.36      2.09 o 
   6   2   6       10.36       13.91      2.56 o 
  -5   3   6        1.52        2.25      0.92 o 
  -4   3   6       55.43       59.40      1.72 o 
  -3   3   6       11.78        9.23      0.71 o 
  -2   3   6       52.01       49.36      1.19 o 
  -1   3   6     1185.15     1314.42     11.73 o 
   0   3   6      127.27      163.23      1.85 o 
   1   3   6       13.44       14.74      0.52 o 
   2   3   6     1536.27     1648.26     19.83 o 
   3   3   6      107.79       96.49      1.71 o 
   4   3   6      156.69      153.24      4.21 o 
   5   3   6      252.57      247.93      9.33 o 
   6   3   6      129.15      138.24      4.92 o 
  -5   4   6        0.80        0.53      0.86 o 
  -4   4   6       26.42       28.39      1.75 o 
  -3   4   6       15.71       16.22      1.38 o 
  -2   4   6       28.68       28.91      1.14 o 
  -1   4   6      197.70      217.58      2.50 o 
   0   4   6      581.65      654.99      7.40 o 
   1   4   6      831.88      800.46      7.16 o 
   2   4   6      110.42      106.87      1.88 o 
   3   4   6      167.02      153.48      2.46 o 
   4   4   6        0.79        0.70      0.93 o 
   5   4   6       29.40       30.10      2.72 o 
  -4   5   6       70.56       71.17      2.38 o 
  -3   5   6       59.90       63.20      2.41 o 
  -2   5   6      153.48      147.17      2.39 o 
  -1   5   6      347.88      367.75      3.95 o 
   0   5   6      746.41      792.53     10.29 o 
   1   5   6      233.47      235.48      2.87 o 
   2   5   6       24.20       24.95      1.05 o 
   3   5   6      560.92      547.98      8.39 o 
   4   5   6       28.12       29.30      0.96 o 
   5   5   6        1.60        0.91      0.85 o 
  -4   6   6       23.47       26.01      2.70 o 
  -3   6   6       20.81       17.80      1.65 o 
  -2   6   6      891.79      866.14     10.15 o 
  -1   6   6      203.71      199.76      3.14 o 
   0   6   6       41.22       39.89      1.35 o 
   1   6   6      119.14      102.89      2.16 o 
   2   6   6        0.76        0.81      0.83 o 
   3   6   6      884.23      847.72     12.39 o 
   4   6   6       39.07       37.96      1.44 o 
   5   6   6       74.46       75.28      3.27 o 
  -4   7   6       25.93       20.81      1.46 o 
  -3   7   6        1.79        2.57      0.69 o 
  -2   7   6      597.07      587.81      7.98 o 
  -1   7   6      221.32      199.22      3.86 o 
   0   7   6       85.42       89.95      1.79 o 
   1   7   6       23.24       19.91      1.02 o 
   2   7   6      678.54      654.52     10.12 o 
   3   7   6       49.39       48.80      1.78 o 
   4   7   6      186.32      188.95      3.97 o 
   5   7   6       33.42       41.81      3.65 o 
  -3   8   6       79.57       80.91      2.85 o 
  -2   8   6      223.69      228.35      3.99 o 
  -1   8   6        3.47        4.56      0.81 o 
   0   8   6       84.88       77.37      1.89 o 
   1   8   6       52.24       50.72      1.88 o 
   2   8   6      166.01      167.28      3.70 o 
   3   8   6        3.62        3.04      0.69 o 
   4   8   6      147.61      150.51      3.57 o 
   5   8   6       86.66       94.12      5.60 o 
  -3   9   6       21.22       21.10      1.66 o 
  -2   9   6        0.52        0.22      0.46 o 
  -1   9   6       26.85       30.53      2.67 o 
   0   9   6      109.36      108.21      3.70 o 
   1   9   6       76.98       80.39      2.51 o 
   2   9   6      187.88      184.98      4.14 o 
   3   9   6      126.48      130.34      3.37 o 
   4   9   6       69.32       69.32      3.03 o 
  -2  10   6       24.45       25.05      2.02 o 
  -1  10   6        2.91        3.21      1.90 o 
   0  10   6      115.40      110.99      5.91 o 
   1  10   6       17.36       20.90      1.45 o 
   2  10   6      171.93      175.92      7.96 o 
   3  10   6       87.62       89.28      2.85 o 
   4  10   6       28.15       24.14      1.88 o 
  -1  11   6       69.94       92.19     11.04 o 
   0  11   6        1.00        2.95      1.40 o 
   1  11   6       14.01       16.56      2.03 o 
   2  11   6        6.48        4.47      0.93 o 
   3  11   6       84.77       90.65      7.15 o 
   1  12   6      170.07      184.08      5.88 o 
  -3 -11   7       13.38       11.03      1.98 o 
  -2 -11   7       35.72       34.75      3.30 o 
  -1 -11   7        1.31        1.71      1.71 o 
   0 -11   7       16.59       26.27      3.42 o 
   1 -11   7        7.53        7.82      2.68 o 
  -3 -10   7        9.61       10.29      1.08 o 
  -2 -10   7       92.73       97.19      3.70 o 
  -1 -10   7       18.07       13.55      1.64 o 
   0 -10   7        2.40        3.26      1.71 o 
   1 -10   7       42.37       45.38      1.88 o 
   2 -10   7       40.58       35.94      1.81 o 
  -4  -9   7        5.11        6.38      0.85 o 
  -3  -9   7       23.00       18.65      1.23 o 
  -2  -9   7      218.71      217.47      4.29 o 
  -1  -9   7        1.33        1.38      0.71 o 
   0  -9   7      129.51      135.41      3.17 o 
   1  -9   7        9.77       14.47      1.09 o 
   2  -9   7        2.89        5.61      0.83 o 
   3  -9   7       70.78       78.13      2.55 o 
  -4  -8   7        0.14        1.25      0.56 o 
  -3  -8   7        0.69        0.16      0.49 o 
  -2  -8   7        0.14        0.28      0.49 o 
  -1  -8   7      224.63      225.65      3.83 o 
   0  -8   7        1.53        0.91      0.54 o 
   1  -8   7       27.29       29.18      1.67 o 
   2  -8   7       18.20       17.95      1.19 o 
   3  -8   7       10.33        8.27      1.03 o 
  -5  -7   7        1.54        1.45      0.78 o 
  -4  -7   7       15.36       15.11      1.10 o 
  -3  -7   7        0.49        0.03      0.41 o 
  -2  -7   7      118.47      110.49      2.66 o 
  -1  -7   7       88.82       85.27      1.75 o 
   0  -7   7       69.10       78.30      1.86 o 
   1  -7   7      103.44      100.85      2.45 o 
   2  -7   7      171.34      158.33      4.02 o 
   3  -7   7       11.26        6.30      0.81 o 
   4  -7   7       16.93       19.35      1.33 o 
  -5  -6   7       17.31       11.92      1.16 o 
  -4  -6   7       37.46       32.89      1.93 o 
  -3  -6   7       70.72       68.51      1.83 o 
  -2  -6   7        0.14        0.10      0.25 o 
  -1  -6   7        9.26       10.03      0.49 o 
   0  -6   7      314.99      316.98      3.50 o 
   1  -6   7        6.86        9.06      0.75 o 
   2  -6   7       12.36       12.60      1.17 o 
   3  -6   7        1.00        0.97      0.49 o 
   4  -6   7        2.40        1.60      0.55 o 
  -5  -5   7        0.35        0.90      0.63 o 
  -4  -5   7       31.79       31.64      1.21 o 
  -3  -5   7       15.21       14.56      0.81 o 
  -2  -5   7      589.32      570.43      6.25 o 
  -1  -5   7       69.63       57.72      1.02 o 
   0  -5   7      827.08      856.73      7.57 o 
   1  -5   7        1.44        0.39      0.32 o 
   2  -5   7       38.78       35.20      1.65 o 
   3  -5   7       93.41       71.11      2.01 o 
   4  -5   7        0.51        0.57      0.41 o 
  -5  -4   7       90.95       90.66      6.61 o 
  -4  -4   7       27.68       26.24      0.92 o 
  -3  -4   7       38.20       31.91      1.09 o 
  -2  -4   7      398.98      389.53      4.38 o 
  -1  -4   7      201.47      191.45      1.85 o 
   0  -4   7       52.72       60.50      1.12 o 
   1  -4   7       79.50       80.96      1.51 o 
   2  -4   7       40.61       36.43      1.28 o 
   3  -4   7       76.09       64.55      1.81 o 
   4  -4   7       40.70       39.85      2.48 o 
   5  -4   7       44.61       56.01      3.16 o 
  -5  -3   7       64.66       63.42      3.19 o 
  -4  -3   7        6.60        8.96      0.64 o 
  -3  -3   7       13.54       15.60      1.04 o 
  -2  -3   7       36.77       36.73      1.86 o 
  -1  -3   7      118.47      122.47      1.45 o 
   0  -3   7       29.55       29.71      0.65 o 
   1  -3   7      202.45      234.15      2.91 o 
   2  -3   7      188.91      186.94      3.59 o 
   3  -3   7        1.85        1.11      0.38 o 
   4  -3   7       58.16       61.85      2.46 o 
   5  -3   7        4.01        4.44      0.94 o 
  -5  -2   7       30.01       32.33      2.25 o 
  -4  -2   7        3.03        3.50      0.85 o 
  -3  -2   7       36.08       36.35      0.94 o 
  -2  -2   7      563.12      546.96      8.08 o 
  -1  -2   7       89.08       91.80      1.70 o 
   0  -2   7       15.42       13.45      0.42 o 
   1  -2   7      714.29      727.66      7.38 o 
   2  -2   7      354.48      329.23      3.56 o 
   3  -2   7      282.23      275.63      3.46 o 
   4  -2   7       44.58       48.91      1.87 o 
   5  -2   7       21.89       27.60      1.91 o 
  -5  -1   7      151.10      151.64      5.36 o 
  -4  -1   7        7.58        7.00      1.09 o 
  -3  -1   7       11.68        9.81      0.47 o 
  -2  -1   7     2601.82     2709.48     24.88 o 
  -1  -1   7        3.90        6.41      0.38 o 
   0  -1   7       47.42       61.17      0.95 o 
   1  -1   7      159.56      143.24      1.92 o 
   2  -1   7      268.14      241.70      2.74 o 
   3  -1   7       42.37       42.16      0.95 o 
   4  -1   7      213.65      205.50      4.13 o 
   5  -1   7       30.21       29.73      1.95 o 
  -5   0   7       28.23       29.07      2.18 o 
  -4   0   7        8.26        8.43      0.92 o 
  -3   0   7       13.59       17.91      0.70 o 
  -2   0   7       42.55       38.58      0.74 o 
  -1   0   7       62.74       52.83      0.90 o 
   0   0   7       28.13       30.55      0.71 o 
   1   0   7      246.06      241.67      3.07 o 
   2   0   7       34.23       21.90      0.60 o 
   3   0   7        0.76        1.23      0.23 o 
   4   0   7     1418.87     1445.64     21.13 o 
   5   0   7        0.65        0.83      0.73 o 
  -5   1   7       13.02       16.01      1.79 o 
  -4   1   7       76.06       70.25      4.00 o 
  -3   1   7      123.23      119.32      1.94 o 
  -2   1   7     1678.06     1718.65     18.05 o 
  -1   1   7     1204.33     1226.05      9.82 o 
   0   1   7      469.02      456.77      4.14 o 
   1   1   7      113.96      116.75      2.03 o 
   2   1   7      272.36      272.89      3.97 o 
   3   1   7      152.39      153.53      2.01 o 
   4   1   7      373.71      372.41      6.90 o 
   5   1   7      153.76      160.30      4.23 o 
  -5   2   7       42.83       46.01      3.03 o 
  -4   2   7      255.44      253.16      4.21 o 
  -3   2   7       35.44       31.45      1.19 o 
  -2   2   7      359.76      354.16      4.43 o 
  -1   2   7       61.81       64.41      1.07 o 
   0   2   7       89.86       92.13      1.25 o 
   1   2   7       38.57       49.10      0.97 o 
   2   2   7        5.66        3.81      0.33 o 
   3   2   7       32.98       37.14      0.94 o 
   4   2   7      368.79      360.58      7.92 o 
   5   2   7       52.94       58.62      2.84 o 
  -5   3   7        0.01       -0.74      0.74 o 
  -4   3   7       65.77       64.91      3.14 o 
  -3   3   7        0.67        0.63      0.39 o 
  -2   3   7       48.02       59.76      1.93 o 
  -1   3   7        0.25        0.59      0.24 o 
   0   3   7      127.75      127.78      1.71 o 
   1   3   7       11.69       15.41      0.56 o 
   2   3   7      639.38      673.69      8.26 o 
   3   3   7       67.42       71.59      1.49 o 
   4   3   7        0.52        0.41      1.20 o 
   5   3   7       35.46       36.45      3.34 o 
  -5   4   7       55.94       64.63      3.24 o 
  -4   4   7      130.05      131.04      3.14 o 
  -3   4   7       18.63       18.54      1.04 o 
  -2   4   7      140.67      130.38      2.68 o 
  -1   4   7        4.19        0.17      0.20 o 
   0   4   7      494.25      583.64      6.33 o 
   1   4   7        6.61        7.59      0.45 o 
   2   4   7        5.97        0.98      0.83 o 
   3   4   7       23.53       30.24      0.96 o 
   4   4   7       24.42       23.71      2.41 o 
   5   4   7       19.49       20.54      3.46 o 
  -4   5   7      149.63      155.36      3.73 o 
  -3   5   7       29.92       32.13      1.41 o 
  -2   5   7        7.66        8.77      0.58 o 
  -1   5   7        0.28       -0.18      0.23 o 
   0   5   7        0.66        1.24      0.29 o 
   1   5   7      221.87      221.83      2.67 o 
   2   5   7      318.04      292.88      4.25 o 
   3   5   7       15.72       14.22      1.17 o 
   4   5   7      130.90      120.22      2.17 o 
   5   5   7        3.99        7.48      1.32 o 
  -4   6   7       40.63       41.31      4.11 o 
  -3   6   7        1.38        0.84      0.58 o 
  -2   6   7      117.43      111.95      2.16 o 
  -1   6   7      155.97      139.95      2.54 o 
   0   6   7       48.53       52.33      1.24 o 
   1   6   7      236.97      241.85      3.56 o 
   2   6   7     1269.45     1232.98     17.28 o 
   3   6   7       27.98       22.43      1.20 o 
   4   6   7      137.50      132.78      3.06 o 
   5   6   7       28.56       23.91      1.98 o 
  -4   7   7        0.02       -0.32      0.60 o 
  -3   7   7       13.73       16.30      2.30 o 
  -2   7   7       25.59       24.42      1.09 o 
  -1   7   7       33.54       29.32      1.37 o 
   0   7   7        1.97        2.24      0.42 o 
   1   7   7       36.87       30.75      1.27 o 
   2   7   7      548.20      544.38      8.63 o 
   3   7   7       67.05       65.53      2.11 o 
   4   7   7        4.39        3.86      0.72 o 
   5   7   7        0.51        0.39      1.17 o 
  -3   8   7        1.93        1.59      0.79 o 
  -2   8   7        9.13        8.88      1.00 o 
  -1   8   7        5.87        3.62      0.94 o 
   0   8   7        5.56        6.61      0.86 o 
   1   8   7       48.26       39.69      1.67 o 
   2   8   7      171.67      162.08      5.76 o 
   3   8   7       19.82       21.70      1.32 o 
   4   8   7       44.99       47.68      2.15 o 
   5   8   7        2.83        1.79      1.48 o 
  -2   9   7       95.22      104.97      2.52 o 
  -1   9   7      240.79      239.07      6.74 o 
   0   9   7       21.24       21.38      1.37 o 
   1   9   7       77.03       74.21      2.44 o 
   2   9   7        4.91        4.23      0.80 o 
   3   9   7        5.67        7.02      1.47 o 
   4   9   7       32.64       34.41      3.23 o 
  -2  10   7      139.63      145.53      3.20 o 
  -1  10   7       25.32       23.81      2.01 o 
   0  10   7       78.27       71.66      4.74 o 
   1  10   7       18.12       18.61      1.41 o 
   2  10   7        6.05        9.12      1.40 o 
   3  10   7        0.08        1.00      0.70 o 
   4  10   7      104.67      110.22      3.98 o 
  -1  11   7       28.04       39.54      2.69 o 
   0  11   7        0.44        2.56      1.63 o 
   1  11   7       35.14       30.37      2.41 o 
   2  11   7       82.06       78.26      3.79 o 
   3  11   7       61.05       67.11      3.46 o 
  -2 -11   8      168.70      163.73      5.36 o 
  -1 -11   8       67.64       74.92      5.29 o 
   0 -11   8       63.44       59.46      4.66 o 
   1 -11   8       81.39       82.80      3.78 o 
  -3 -10   8       64.67       70.49      2.54 o 
  -2 -10   8      183.58      186.84      6.83 o 
  -1 -10   8        0.40        0.02      1.40 o 
   0 -10   8       17.12       14.15      2.56 o 
   1 -10   8       17.22       19.47      1.49 o 
   2 -10   8       19.16       22.32      1.47 o 
  -4  -9   8       41.89       44.20      1.81 o 
  -3  -9   8       15.09       16.07      1.18 o 
  -2  -9   8       58.47       64.28      2.16 o 
  -1  -9   8       77.99       76.53      3.27 o 
   0  -9   8       86.18       88.91      2.83 o 
   1  -9   8        0.13        0.53      0.55 o 
   2  -9   8       15.20       25.37      1.82 o 
  -4  -8   8       85.61       89.42      2.43 o 
  -3  -8   8      154.99      147.62      3.25 o 
  -2  -8   8      111.60      109.93      4.09 o 
  -1  -8   8        0.00       -0.24      0.45 o 
   0  -8   8      393.53      396.15      5.64 o 
   1  -8   8       45.83       37.34      1.56 o 
   2  -8   8       24.52       22.08      1.30 o 
   3  -8   8       23.68       25.34      1.48 o 
  -5  -7   8       35.01       41.34      1.39 o 
  -4  -7   8      163.27      163.36      3.30 o 
  -3  -7   8        1.18        0.93      0.48 o 
  -2  -7   8       19.97       18.12      1.07 o 
  -1  -7   8       27.07       25.58      0.98 o 
   0  -7   8       23.42       23.86      0.95 o 
   1  -7   8        6.81        8.31      0.80 o 
   2  -7   8      164.65      153.18      4.88 o 
   3  -7   8       38.96       41.75      1.73 o 
   4  -7   8       76.65       82.55      2.48 o 
  -5  -6   8       14.38       16.79      1.51 o 
  -4  -6   8       68.20       62.42      2.27 o 
  -3  -6   8      149.38      144.97      3.17 o 
  -2  -6   8       11.34       11.86      0.72 o 
  -1  -6   8      188.22      197.58      2.89 o 
   0  -6   8      460.07      467.18      5.01 o 
   1  -6   8      379.37      377.66      5.79 o 
   2  -6   8      479.76      453.45      6.85 o 
   3  -6   8       78.13       79.44      2.28 o 
   4  -6   8       55.99       56.37      1.95 o 
  -5  -5   8       18.38       19.55      1.67 o 
  -4  -5   8        2.07        2.03      0.47 o 
  -3  -5   8        6.60        6.65      0.57 o 
  -2  -5   8      129.61      121.16      1.95 o 
  -1  -5   8      360.38      359.08      3.21 o 
   0  -5   8      162.10      156.46      2.03 o 
   1  -5   8       71.77       68.33      1.80 o 
   2  -5   8      221.76      197.78      3.68 o 
   3  -5   8       15.37       19.41      1.08 o 
   4  -5   8      120.32      124.95      2.64 o 
  -5  -4   8        4.15        3.59      0.82 o 
  -4  -4   8        0.24        0.09      0.55 o 
  -3  -4   8       61.97       62.72      1.83 o 
  -2  -4   8      148.50      144.40      2.13 o 
  -1  -4   8      245.95      240.11      2.58 o 
   0  -4   8      427.35      479.89      4.54 o 
   1  -4   8      407.68      395.90      4.26 o 
   2  -4   8      231.82      232.30      3.98 o 
   3  -4   8      381.94      349.14      5.54 o 
   4  -4   8       27.84       22.33      1.01 o 
   5  -4   8       43.12       49.37      2.28 o 
  -5  -3   8       37.46       32.25      2.41 o 
  -4  -3   8      100.32      105.57      3.23 o 
  -3  -3   8      108.53      111.76      2.12 o 
  -2  -3   8      551.94      534.87      6.96 o 
  -1  -3   8      383.45      390.18      3.73 o 
   0  -3   8      305.04      302.45      3.04 o 
   1  -3   8       57.72       53.36      0.99 o 
   2  -3   8      128.35      126.24      2.54 o 
   3  -3   8        1.34       -0.07      0.29 o 
   4  -3   8        0.25        0.42      0.32 o 
   5  -3   8       20.35       20.36      1.73 o 
  -5  -2   8       97.80      103.14      4.43 o 
  -4  -2   8      159.72      159.00      2.59 o 
  -3  -2   8       69.51       68.09      1.76 o 
  -2  -2   8     1712.08     1774.30     20.42 o 
  -1  -2   8      903.45      909.70      8.85 o 
   0  -2   8      749.83      734.36      6.83 o 
   1  -2   8       71.58       87.19      1.19 o 
   2  -2   8       76.74       65.81      1.33 o 
   3  -2   8      374.07      348.95      4.80 o 
   4  -2   8       93.78       84.24      2.52 o 
   5  -2   8       33.12       30.90      2.06 o 
  -5  -1   8       96.89      100.11      4.35 o 
  -4  -1   8       31.14       32.20      1.14 o 
  -3  -1   8       16.21       17.42      0.76 o 
  -2  -1   8     1472.77     1532.92     14.44 o 
  -1  -1   8       24.93       29.54      0.76 o 
   0  -1   8      681.42      730.65      6.71 o 
   1  -1   8      181.73      186.81      1.95 o 
   2  -1   8        1.66        0.99      0.23 o 
   3  -1   8       50.62       44.27      1.05 o 
   4  -1   8        0.34        2.01      0.62 o 
   5  -1   8      122.30      120.21      5.83 o 
  -5   0   8       28.79       23.24      2.10 o 
  -4   0   8      170.45      169.10      2.74 o 
  -3   0   8       78.94       86.36      2.06 o 
  -2   0   8       80.11       76.99      1.15 o 
  -1   0   8       20.61       18.76      0.53 o 
   0   0   8       41.68       39.83      0.77 o 
   1   0   8       27.87       41.36      1.04 o 
   2   0   8      289.68      280.12      3.10 o 
   3   0   8        7.55        8.40      0.56 o 
   4   0   8      212.53      208.93      4.74 o 
   5   0   8        8.29        9.19      2.15 o 
  -5   1   8        2.80        1.94      1.09 o 
  -4   1   8       75.03       78.44      2.11 o 
  -3   1   8        8.23       12.06      0.72 o 
  -2   1   8       59.71       52.73      1.09 o 
  -1   1   8        0.06        0.25      0.13 o 
   0   1   8       54.30       64.11      0.97 o 
   1   1   8     1506.16     1786.90     15.73 o 
   2   1   8      410.92      436.23      5.98 o 
   3   1   8      722.38      713.31      8.04 o 
   4   1   8        5.70        5.40      0.91 o 
   5   1   8      138.92      135.60      3.88 o 
  -5   2   8       80.37       87.52      4.35 o 
  -4   2   8       97.16       99.90      2.44 o 
  -3   2   8       26.32       24.88      1.70 o 
  -2   2   8       18.44       16.19      0.80 o 
  -1   2   8      189.81      222.01      2.26 o 
   0   2   8      139.02      158.21      1.98 o 
   1   2   8     1417.27     1507.79     14.64 o 
   2   2   8     1483.05     1521.68     17.64 o 
   3   2   8      110.53      117.75      2.74 o 
   4   2   8      204.20      191.39      5.15 o 
   5   2   8        0.54        0.57      0.87 o 
  -5   3   8        4.67        3.19      1.24 o 
  -4   3   8        9.66        9.01      1.14 o 
  -3   3   8        2.77        1.09      0.43 o 
  -2   3   8       16.22        8.94      0.67 o 
  -1   3   8     1002.16     1022.30     11.21 o 
   0   3   8      938.56      961.71      8.52 o 
   1   3   8      677.21      704.63      7.75 o 
   2   3   8      246.57      286.48      4.06 o 
   3   3   8      349.13      368.89      6.44 o 
   4   3   8      293.27      273.35      6.44 o 
   5   3   8       45.42       45.78      3.73 o 
  -4   4   8       36.34       33.38      1.57 o 
  -3   4   8        8.48        8.49      0.79 o 
  -2   4   8      491.43      488.87      7.05 o 
  -1   4   8      308.65      288.71      4.18 o 
   0   4   8       18.44       15.18      0.55 o 
   1   4   8       11.43        6.64      0.47 o 
   2   4   8        5.93        7.67      1.75 o 
   3   4   8        7.43        7.93      0.69 o 
   4   4   8        1.19        1.12      0.27 o 
   5   4   8      127.57      122.72      6.22 o 
  -4   5   8      548.30      561.24      9.39 o 
  -3   5   8       32.82       32.14      1.46 o 
  -2   5   8      185.42      183.51      2.93 o 
  -1   5   8      311.06      316.50      4.38 o 
   0   5   8       18.97       15.20      0.70 o 
   1   5   8      233.82      237.12      2.87 o 
   2   5   8        0.44        1.65      0.41 o 
   3   5   8        8.64        6.71      0.73 o 
   4   5   8      236.40      217.80      4.20 o 
   5   5   8       75.13       77.05      4.20 o 
  -4   6   8       67.78       72.58      2.57 o 
  -3   6   8        0.29        0.86      0.59 o 
  -2   6   8      266.93      253.13      3.83 o 
  -1   6   8      101.19       91.34      1.98 o 
   0   6   8       78.22       75.20      1.56 o 
   1   6   8      208.58      186.23      3.39 o 
   2   6   8      415.37      423.07      6.97 o 
   3   6   8       33.04       29.37      2.00 o 
   4   6   8        1.61        2.08      0.61 o 
   5   6   8       51.15       48.53      2.72 o 
  -3   7   8        7.74        9.96      1.19 o 
  -2   7   8       87.47       84.16      2.06 o 
  -1   7   8       85.70       82.64      1.99 o 
   0   7   8        4.34        1.61      0.42 o 
   1   7   8       23.95       35.57      1.40 o 
   2   7   8        3.11        1.95      0.63 o 
   3   7   8       11.87       11.65      1.02 o 
   4   7   8       29.19       31.41      1.54 o 
   5   7   8       61.57       64.37      3.24 o 
  -3   8   8       21.35       22.69      1.66 o 
  -2   8   8        0.04        0.19      0.42 o 
  -1   8   8        0.19        0.34      0.56 o 
   0   8   8      314.61      285.88      5.88 o 
   1   8   8       51.01       59.52      2.07 o 
   2   8   8       37.96       40.21      1.72 o 
   3   8   8       60.18       54.13      2.04 o 
   4   8   8       40.92       38.11      2.31 o 
  -2   9   8        3.17        1.88      0.59 o 
  -1   9   8      112.45      103.76      3.37 o 
   0   9   8       62.15       63.11      4.20 o 
   1   9   8        0.51        0.40      0.62 o 
   2   9   8      273.06      273.62      5.47 o 
   3   9   8      189.60      195.87      4.76 o 
   4   9   8      120.04      111.67      3.22 o 
  -2  10   8       62.29       64.58      2.62 o 
  -1  10   8       44.05       47.90      2.07 o 
   0  10   8      133.41      113.55      6.14 o 
   1  10   8       15.21       21.55      1.53 o 
   2  10   8      190.47      190.65      4.53 o 
   3  10   8        1.98        1.24      0.76 o 
   0  11   8       59.27       58.68      4.59 o 
   1  11   8      124.87      134.23      6.84 o 
   2  11   8        0.79        0.40      0.79 o 
   3  11   8       15.49       13.13      1.80 o 
  -2 -11   9       23.28       24.95      2.49 o 
  -1 -11   9        0.60        0.62      1.63 o 
   0 -11   9        1.08        2.56      1.71 o 
  -3 -10   9      114.61      113.39      3.14 o 
  -2 -10   9        4.53        3.22      1.16 o 
  -1 -10   9      240.05      236.32      8.90 o 
   0 -10   9      114.28      119.69      6.53 o 
   1 -10   9       21.94       21.97      1.64 o 
  -4  -9   9       26.48       24.40      1.43 o 
  -3  -9   9       71.91       82.24      2.49 o 
  -2  -9   9        0.59        0.37      0.54 o 
  -1  -9   9      615.98      608.12     30.20 o 
   0  -9   9       48.44       46.90      3.30 o 
   1  -9   9       63.17       66.45      2.21 o 
   2  -9   9      103.67      101.98      2.91 o 
  -4  -8   9        2.84        4.25      0.74 o 
  -3  -8   9       71.43       69.08      2.15 o 
  -2  -8   9       15.99       15.91      1.11 o 
  -1  -8   9        6.03        5.77      0.86 o 
   0  -8   9      212.30      218.09      4.21 o 
   1  -8   9       53.07       46.72      1.77 o 
   2  -8   9       19.16       21.25      1.32 o 
   3  -8   9        0.22        0.04      0.58 o 
  -4  -7   9       31.74       31.93      1.42 o 
  -3  -7   9        1.36        1.36      0.53 o 
  -2  -7   9       26.05       22.54      1.19 o 
  -1  -7   9       98.86       93.10      1.91 o 
   0  -7   9       84.82       84.75      1.82 o 
   1  -7   9      158.37      150.90      3.23 o 
   2  -7   9        4.66        6.89      0.97 o 
   3  -7   9       87.44       81.94      2.77 o 
  -5  -6   9       71.82       67.72      3.11 o 
  -4  -6   9       22.54       20.22      1.09 o 
  -3  -6   9       69.65       70.13      2.79 o 
  -2  -6   9       48.02       47.89      1.40 o 
  -1  -6   9        2.27        2.88      0.45 o 
   0  -6   9       32.37       40.15      1.19 o 
   1  -6   9      350.83      331.62      5.31 o 
   2  -6   9        7.57       10.22      1.18 o 
   3  -6   9        0.94        8.85      0.87 o 
   4  -6   9        4.44        2.48      0.60 o 
  -5  -5   9       43.26       41.31      2.20 o 
  -4  -5   9       39.43       44.14      1.44 o 
  -3  -5   9       26.35       29.54      1.13 o 
  -2  -5   9       11.95       12.87      0.71 o 
  -1  -5   9       10.96       13.49      0.61 o 
   0  -5   9       65.91       69.59      1.17 o 
   1  -5   9        0.25        0.39      0.39 o 
   2  -5   9       50.72       45.29      1.61 o 
   3  -5   9      223.86      205.04      3.59 o 
   4  -5   9       63.37       60.25      1.77 o 
  -5  -4   9       20.05       25.24      1.67 o 
  -4  -4   9       32.50       33.60      1.53 o 
  -3  -4   9       45.79       45.81      1.42 o 
  -2  -4   9      141.72      143.03      2.17 o 
  -1  -4   9      220.85      219.48      2.56 o 
   0  -4   9      105.90      110.90      1.57 o 
   1  -4   9      122.21      134.85      2.37 o 
   2  -4   9      312.43      317.37      5.09 o 
   3  -4   9      182.85      170.43      3.10 o 
   4  -4   9       17.13       17.26      0.97 o 
   5  -4   9       32.96       34.82      3.81 o 
  -5  -3   9       25.45       22.31      2.18 o 
  -4  -3   9       57.75       56.50      1.92 o 
  -3  -3   9     1316.52     1340.30     14.23 o 
  -2  -3   9       46.20       55.54      1.48 o 
  -1  -3   9       13.15        8.51      0.40 o 
   0  -3   9      996.42      982.60      8.45 o 
   1  -3   9      648.59      611.44      8.00 o 
   2  -3   9     1520.72     1473.48     16.05 o 
   3  -3   9       32.16       26.81      1.23 o 
   4  -3   9       11.89       13.24      0.77 o 
   5  -3   9       15.93       18.50      1.51 o 
  -5  -2   9       27.23       23.16      2.18 o 
  -4  -2   9       45.49       42.88      1.67 o 
  -3  -2   9      266.70      265.87      4.95 o 
  -2  -2   9      189.92      181.76      2.55 o 
  -1  -2   9      934.54      894.12     10.05 o 
   0  -2   9      358.91      343.87      3.62 o 
   1  -2   9       88.42       98.48      1.33 o 
   2  -2   9       95.13       91.23      1.87 o 
   3  -2   9      274.82      254.13      3.85 o 
   4  -2   9       46.74       53.86      1.34 o 
   5  -2   9        1.89        0.82      0.89 o 
  -5  -1   9        5.80        7.77      1.48 o 
  -4  -1   9       28.12       27.05      1.71 o 
  -3  -1   9      226.35      217.39      7.77 o 
  -2  -1   9        0.27        0.44      0.27 o 
  -1  -1   9      714.87      729.40      6.87 o 
   0  -1   9      597.06      653.05      6.14 o 
   1  -1   9        0.70        1.41      0.21 o 
   2  -1   9       26.30       23.11      0.77 o 
   3  -1   9       72.18       65.27      1.80 o 
   4  -1   9       36.92       35.47      2.42 o 
   5  -1   9       50.20       51.22      2.60 o 
  -5   0   9        9.24        9.02      1.55 o 
  -4   0   9       87.65       90.25      2.50 o 
  -3   0   9       45.14       46.76      1.52 o 
  -2   0   9       43.07       65.10      1.13 o 
  -1   0   9       11.47        9.57      0.40 o 
   0   0   9      160.89      165.76      2.01 o 
   1   0   9       82.25      106.79      1.52 o 
   2   0   9        0.98        1.07      0.34 o 
   3   0   9       22.59       27.67      0.86 o 
   4   0   9        8.92        9.08      1.10 o 
   5   0   9        5.50        5.31      1.07 o 
  -5   1   9      123.87      127.46      5.36 o 
  -4   1   9      109.07      113.97      2.99 o 
  -3   1   9       98.29       96.78      2.38 o 
  -2   1   9       24.11       23.72      0.84 o 
  -1   1   9       28.57       23.69      0.57 o 
   0   1   9       47.26       33.91      0.87 o 
   1   1   9      184.05      196.36      2.31 o 
   2   1   9      597.04      614.92      7.06 o 
   3   1   9      975.16      942.32     12.94 o 
   4   1   9       18.67       21.28      1.45 o 
   5   1   9        0.36        0.12      0.68 o 
  -5   2   9       99.56      103.99      4.97 o 
  -4   2   9       61.14       66.02      2.37 o 
  -3   2   9        0.47        0.63      0.43 o 
  -2   2   9      329.36      362.41      5.32 o 
  -1   2   9      188.10      186.18      2.20 o 
   0   2   9        4.22        8.82      0.78 o 
   1   2   9     1791.60     1916.27     18.48 o 
   2   2   9      149.05      121.23      2.21 o 
   3   2   9      186.30      183.17      2.96 o 
   4   2   9      479.20      483.65     10.92 o 
   5   2   9      230.41      247.63      6.63 o 
  -5   3   9       14.53       12.90      2.02 o 
  -4   3   9       32.36       33.01      2.54 o 
  -3   3   9        0.01        0.70      0.59 o 
  -2   3   9      119.01      111.97      2.40 o 
  -1   3   9      470.19      498.83      4.50 o 
   0   3   9      202.14      200.14      2.35 o 
   1   3   9        2.36        3.29      0.38 o 
   2   3   9      223.30      209.58      6.51 o 
   3   3   9       92.45       93.67      2.84 o 
   4   3   9       73.70       75.45      1.85 o 
   5   3   9       19.29       19.74      2.72 o 
  -4   4   9       24.45       24.94      1.40 o 
  -3   4   9       62.23       56.64      2.02 o 
  -2   4   9      266.61      256.12      3.64 o 
  -1   4   9      487.02      486.67      6.08 o 
   0   4   9        0.08        0.02      0.20 o 
   1   4   9      363.50      363.51      4.58 o 
   2   4   9      443.10      419.47      9.40 o 
   3   4   9      161.66      160.30      4.40 o 
   4   4   9       15.22       17.28      1.59 o 
   5   4   9       10.81       16.09      2.56 o 
  -4   5   9        2.59        3.94      0.86 o 
  -3   5   9      118.09      120.64      3.25 o 
  -2   5   9       20.23       22.01      0.92 o 
  -1   5   9      149.45      149.22      2.62 o 
   0   5   9      284.10      258.93      3.12 o 
   1   5   9       32.10       28.45      1.13 o 
   2   5   9     1635.16     1535.64     18.28 o 
   3   5   9        2.03        0.97      0.55 o 
   4   5   9       18.06       17.88      1.09 o 
   5   5   9        2.29        1.60      0.97 o 
  -4   6   9       13.27       11.44      1.28 o 
  -3   6   9      280.31      276.55      7.59 o 
  -2   6   9       96.42       92.02      1.99 o 
  -1   6   9      207.85      209.73      3.42 o 
   0   6   9      181.56      172.11      2.74 o 
   1   6   9      901.95      851.92     10.78 o 
   2   6   9      163.30      157.97      3.48 o 
   3   6   9       66.16       62.49      2.06 o 
   4   6   9       12.95        8.55      0.86 o 
   5   6   9       24.21       20.79      2.29 o 
  -3   7   9      210.27      220.04      5.09 o 
  -2   7   9       29.37       29.95      1.24 o 
  -1   7   9      313.12      284.07      4.41 o 
   0   7   9      226.28      210.25      4.28 o 
   1   7   9      206.35      217.60      4.01 o 
   2   7   9        2.14        3.31      1.01 o 
   3   7   9      418.88      408.80      7.15 o 
   4   7   9       95.58       94.90      3.37 o 
   5   7   9        2.84        2.30      1.52 o 
  -3   8   9        1.96        2.81      0.87 o 
  -2   8   9        0.99        1.63      0.52 o 
  -1   8   9       88.57       80.05      2.23 o 
   0   8   9       16.05       15.34      1.51 o 
   1   8   9       53.68       59.62      2.40 o 
   2   8   9      150.10      156.07      3.96 o 
   3   8   9      110.52      108.99      3.03 o 
   4   8   9       67.41       66.79      2.37 o 
  -2   9   9        5.26        4.86      0.74 o 
  -1   9   9      113.92      103.20      3.45 o 
   0   9   9        0.13        1.40      1.17 o 
   1   9   9       84.04       86.64      2.72 o 
   2   9   9      104.48      109.14      3.14 o 
   3   9   9       35.50       36.59      2.25 o 
   4   9   9       14.69       13.76      1.26 o 
  -1  10   9        0.74        1.53      0.75 o 
   0  10   9        0.23       -0.93      1.01 o 
   1  10   9        1.15        0.66      0.68 o 
   2  10   9       81.10       91.38      2.99 o 
   3  10   9       79.33       83.89      2.88 o 
   0  11   9      172.59      186.77      8.70 o 
   1  11   9       35.59       39.25      3.65 o 
   2  11   9       10.05       12.44      2.60 o 
  -1 -11  10        1.45        1.63      1.63 o 
   0 -11  10        3.12        3.42      1.79 o 
  -3 -10  10       72.71       70.58      2.49 o 
  -2 -10  10        4.08        4.17      1.21 o 
  -1 -10  10       34.53       39.87      3.81 o 
   0 -10  10        0.07        4.04      1.71 o 
   1 -10  10        0.05       -0.14      0.69 o 
  -3  -9  10        5.58        5.60      1.05 o 
  -2  -9  10       82.95       79.11      2.48 o 
  -1  -9  10        7.26        7.58      1.40 o 
   0  -9  10        5.57        6.31      1.26 o 
   1  -9  10       13.37       12.43      1.29 o 
   2  -9  10       23.02       22.09      1.46 o 
  -4  -8  10       19.14       17.91      1.21 o 
  -3  -8  10        2.66        1.75      0.95 o 
  -2  -8  10       18.85       19.33      1.23 o 
  -1  -8  10      140.53      138.90      4.44 o 
   0  -8  10       14.52       16.69      1.17 o 
   1  -8  10       53.30       53.79      2.08 o 
   2  -8  10       26.33       22.16      1.38 o 
   3  -8  10        0.75        0.44      0.64 o 
  -4  -7  10        2.89        3.81      0.71 o 
  -3  -7  10        7.93        6.90      0.80 o 
  -2  -7  10       12.39       13.97      1.10 o 
  -1  -7  10      421.04      431.06      5.83 o 
   0  -7  10       14.75       12.85      0.97 o 
   1  -7  10       20.90       19.31      1.16 o 
   2  -7  10       20.05       21.40      1.49 o 
   3  -7  10        9.09        8.55      0.97 o 
  -5  -6  10       13.59       16.35      1.23 o 
  -4  -6  10        0.23       -0.29      0.46 o 
  -3  -6  10      170.96      164.66      3.28 o 
  -2  -6  10       59.69       57.48      1.53 o 
  -1  -6  10      701.49      692.71      7.14 o 
   0  -6  10      154.99      144.72      2.18 o 
   1  -6  10      143.24      132.79      2.92 o 
   2  -6  10        4.10        1.16      0.52 o 
   3  -6  10       11.63        8.48      0.83 o 
   4  -6  10       12.44       18.61      1.14 o 
  -5  -5  10       34.33       39.55      2.25 o 
  -4  -5  10       41.30       48.69      1.77 o 
  -3  -5  10      176.75      179.49      3.01 o 
  -2  -5  10      120.25      122.52      2.10 o 
  -1  -5  10      176.34      170.97      2.40 o 
   0  -5  10       42.88       46.68      1.02 o 
   1  -5  10      100.69      101.68      2.12 o 
   2  -5  10        1.26        0.47      0.44 o 
   3  -5  10       32.05       26.58      1.48 o 
   4  -5  10       11.52       11.72      0.90 o 
  -5  -4  10        7.03        9.17      1.71 o 
  -4  -4  10        0.70        1.04      0.56 o 
  -3  -4  10       21.53       19.58      0.89 o 
  -2  -4  10       27.58       25.91      0.97 o 
  -1  -4  10       32.38       32.63      0.90 o 
   0  -4  10        9.76       13.01      0.53 o 
   1  -4  10       81.78       81.77      1.79 o 
   2  -4  10       13.69       14.45      0.85 o 
   3  -4  10       50.60       52.82      1.60 o 
   4  -4  10        0.91        1.11      0.46 o 
  -5  -3  10       13.41       14.38      1.87 o 
  -4  -3  10       11.49       10.64      2.41 o 
  -3  -3  10       85.25       77.18      1.92 o 
  -2  -3  10        8.79        8.65      0.67 o 
  -1  -3  10        5.71        5.13      0.37 o 
   0  -3  10      247.18      278.29      3.44 o 
   1  -3  10        6.48        6.99      0.48 o 
   2  -3  10      574.41      550.30      6.89 o 
   3  -3  10        0.73        0.02      0.32 o 
   4  -3  10        8.41       10.89      1.13 o 
   5  -3  10       21.88       24.44      1.70 o 
  -5  -2  10       11.88       17.57      2.02 o 
  -4  -2  10       12.42       15.32      1.67 o 
  -3  -2  10     1030.22     1023.63     14.58 o 
  -2  -2  10       14.79       12.45      0.87 o 
  -1  -2  10        2.35        3.91      0.38 o 
   0  -2  10        3.94       10.19      0.47 o 
   1  -2  10       72.91       64.29      1.07 o 
   2  -2  10       54.31       50.58      1.40 o 
   3  -2  10      726.16      711.77      8.68 o 
   4  -2  10       92.63       88.76      1.95 o 
   5  -2  10       69.51       75.76      4.35 o 
  -5  -1  10        7.45        9.79      1.63 o 
  -4  -1  10       29.99       34.34      1.53 o 
  -3  -1  10        1.91        3.63      0.69 o 
  -2  -1  10        6.48        4.02      0.39 o 
  -1  -1  10      104.04       91.45      1.36 o 
   0  -1  10      106.00      102.09      1.51 o 
   1  -1  10        0.68        0.18      0.19 o 
   2  -1  10       20.76       20.58      0.88 o 
   3  -1  10     2860.47     2841.97     29.79 o 
   4  -1  10       64.23       64.11      2.12 o 
   5  -1  10        8.75       13.32      1.49 o 
  -5   0  10       62.61       60.08      3.65 o 
  -4   0  10       10.82       12.87      1.01 o 
  -3   0  10      167.31      169.14      3.39 o 
  -2   0  10      146.87      147.91      2.68 o 
  -1   0  10      221.95      221.01      2.58 o 
   0   0  10      280.90      298.19      3.24 o 
   1   0  10      275.28      273.59      3.05 o 
   2   0  10      202.39      212.37      3.55 o 
   3   0  10      243.81      238.79      4.24 o 
   4   0  10      141.73      139.83      2.62 o 
   5   0  10       90.01       95.00      3.65 o 
  -5   1  10      118.35      123.42      5.52 o 
  -4   1  10        1.50        1.40      0.74 o 
  -3   1  10       73.13       72.58      3.02 o 
  -2   1  10        2.02        2.93      0.41 o 
  -1   1  10      387.40      372.94      3.65 o 
   0   1  10       93.48       82.06      1.28 o 
   1   1  10        1.18        0.46      0.21 o 
   2   1  10       49.27       57.38      1.56 o 
   3   1  10      252.77      239.70      4.00 o 
   4   1  10        0.38        0.54      0.71 o 
   5   1  10       78.22       82.68      3.65 o 
  -5   2  10       12.57       13.14      1.94 o 
  -4   2  10        0.78        0.40      0.51 o 
  -3   2  10        4.00        4.46      0.67 o 
  -2   2  10       11.11        8.84      0.62 o 
  -1   2  10      407.66      378.17      3.89 o 
   0   2  10      529.46      523.24      5.30 o 
   1   2  10      183.28      216.27      2.77 o 
   2   2  10       32.40       32.43      2.03 o 
   3   2  10        4.02        6.76      0.72 o 
   4   2  10      100.72       96.19      3.35 o 
   5   2  10        1.73        1.48      1.48 o 
  -4   3  10      109.81      110.37      2.92 o 
  -3   3  10      152.98      143.94      3.40 o 
  -2   3  10       21.49       28.68      1.31 o 
  -1   3  10      223.95      242.71      2.82 o 
   0   3  10        0.06        0.01      0.22 o 
   1   3  10       35.50       50.74      1.77 o 
   2   3  10        5.33       11.08      1.07 o 
   3   3  10        7.75        5.83      0.70 o 
   4   3  10        2.43        4.13      0.57 o 
   5   3  10       41.17       37.07      3.65 o 
  -4   4  10       64.01       68.51      2.39 o 
  -3   4  10        2.11        3.04      0.69 o 
  -2   4  10        0.01       -0.03      0.31 o 
  -1   4  10        2.66        3.53      0.44 o 
   0   4  10       15.91       15.57      0.58 o 
   1   4  10      162.88      160.15      2.58 o 
   2   4  10      134.07      147.67      3.63 o 
   3   4  10      357.78      336.70      8.32 o 
   4   4  10        0.97        0.23      0.89 o 
   5   4  10       69.73       61.32      4.59 o 
  -4   5  10        2.07        2.19      0.82 o 
  -3   5  10       50.03       44.88      1.97 o 
  -2   5  10       75.95       63.87      1.58 o 
  -1   5  10       28.30       20.90      0.95 o 
   0   5  10       35.98       36.44      0.96 o 
   1   5  10      401.82      403.95      8.47 o 
   2   5  10        1.37        0.92      0.46 o 
   3   5  10      173.44      172.86      8.01 o 
   4   5  10       77.53       74.65      2.64 o 
   5   5  10       17.48       15.77      3.34 o 
  -3   6  10        2.50        3.44      0.84 o 
  -2   6  10        0.01       -0.33      0.33 o 
  -1   6  10        2.17        3.54      0.55 o 
   0   6  10       56.21       48.83      1.27 o 
   1   6  10      503.40      515.39      7.10 o 
   2   6  10      117.16      110.56      2.83 o 
   3   6  10       58.61       59.01      2.06 o 
   4   6  10       52.54       53.12      2.23 o 
   5   6  10       15.71       18.28      2.02 o 
  -3   7  10        0.94        1.18      0.75 o 
  -2   7  10       33.38       31.04      1.30 o 
  -1   7  10        2.44        4.23      0.66 o 
   0   7  10      111.34      108.23      2.70 o 
   1   7  10      165.68      160.77      3.33 o 
   2   7  10       88.51       91.39      2.63 o 
   3   7  10      352.77      354.09      7.86 o 
   4   7  10       44.70       52.66      2.04 o 
  -3   8  10       24.33       30.75      2.45 o 
  -2   8  10      105.58      106.69      3.87 o 
  -1   8  10       26.64       22.70      1.26 o 
   0   8  10      256.06      240.90      6.26 o 
   1   8  10       59.29       65.53      2.82 o 
   2   8  10        1.67        0.42      0.58 o 
   3   8  10       33.63       34.50      1.75 o 
   4   8  10        0.22        0.93      0.68 o 
  -2   9  10        7.30        6.47      1.07 o 
  -1   9  10       80.81       79.61      2.64 o 
   0   9  10      130.36      110.68      5.91 o 
   1   9  10       52.81       60.54      2.82 o 
   2   9  10        6.25        8.15      1.03 o 
   3   9  10      153.45      154.36      3.97 o 
   4   9  10       86.44       90.41      2.97 o 
  -1  10  10       14.77       12.50      1.23 o 
   0  10  10        0.21        2.10      1.32 o 
   1  10  10       16.36        8.33      1.40 o 
   2  10  10       50.51       52.30      2.35 o 
   3  10  10       67.01       81.21      2.91 o 
   0  11  10        7.75       10.96      2.49 o 
   1  11  10       25.05       37.31      3.73 o 
   2  11  10        1.75        2.24      0.97 o 
  -2 -10  11       63.77       60.05      3.10 o 
  -1 -10  11        0.34        0.39      1.40 o 
   0 -10  11       18.58       22.93      3.19 o 
   1 -10  11       13.34       15.96      1.64 o 
  -3  -9  11       37.31       38.57      2.52 o 
  -2  -9  11        9.07        9.03      1.29 o 
  -1  -9  11      245.20      241.39      6.64 o 
   0  -9  11       52.19       51.69      2.77 o 
   1  -9  11        7.11        7.51      2.14 o 
   2  -9  11       11.77       10.95      1.18 o 
  -4  -8  11        7.67       10.48      1.64 o 
  -3  -8  11       16.08       18.61      1.23 o 
  -2  -8  11        0.06        0.73      0.55 o 
  -1  -8  11       14.85       15.32      1.75 o 
   0  -8  11        0.10       -0.51      0.51 o 
   1  -8  11      100.50       99.70      3.63 o 
   2  -8  11       23.43       27.17      1.83 o 
   3  -8  11       35.42       36.59      1.65 o 
  -4  -7  11       28.58       22.01      1.29 o 
  -3  -7  11        0.61        0.57      0.46 o 
  -2  -7  11       35.69       38.14      1.58 o 
  -1  -7  11       84.72       86.85      2.10 o 
   0  -7  11        3.00        3.95      0.71 o 
   1  -7  11      151.49      151.74      2.95 o 
   2  -7  11       91.58      104.63      2.51 o 
   3  -7  11      157.66      170.76      5.69 o 
  -4  -6  11        5.58        6.24      0.86 o 
  -3  -6  11        6.17        6.59      0.76 o 
  -2  -6  11      129.80      119.44      2.96 o 
  -1  -6  11      100.67      100.46      1.99 o 
   0  -6  11       63.04       63.18      1.37 o 
   1  -6  11      166.40      157.83      2.93 o 
   2  -6  11       22.11       29.80      1.29 o 
   3  -6  11      229.01      235.39      4.17 o 
   4  -6  11        9.56       11.05      0.98 o 
  -5  -5  11        0.02       -0.16      0.66 o 
  -4  -5  11       35.64       32.40      1.56 o 
  -3  -5  11        0.01        0.35      0.73 o 
  -2  -5  11       81.88       78.35      1.64 o 
  -1  -5  11        7.57       10.24      0.72 o 
   0  -5  11      607.64      616.95      5.89 o 
   1  -5  11      444.11      434.21      6.43 o 
   2  -5  11      593.09      550.62      7.20 o 
   3  -5  11        0.01        0.03      0.44 o 
   4  -5  11       45.17       57.93      2.27 o 
  -5  -4  11       36.73       30.70      2.80 o 
  -4  -4  11       22.07       23.35      2.53 o 
  -3  -4  11      121.69      113.92      2.20 o 
  -2  -4  11      179.51      180.10      2.94 o 
  -1  -4  11      368.63      368.52      4.51 o 
   0  -4  11      105.19       99.53      1.55 o 
   1  -4  11       24.71       20.95      0.95 o 
   2  -4  11       20.76       17.35      0.95 o 
   3  -4  11       10.68        8.82      1.01 o 
   4  -4  11        0.25        0.71      0.45 o 
  -5  -3  11       57.97       57.90      3.65 o 
  -4  -3  11       38.71       40.64      2.33 o 
  -3  -3  11      680.85      664.59     10.19 o 
  -2  -3  11      224.09      230.80      3.81 o 
  -1  -3  11      461.34      442.65      4.60 o 
   0  -3  11      213.69      217.10      2.71 o 
   1  -3  11       16.20       15.22      0.78 o 
   2  -3  11      282.60      266.71      4.04 o 
   3  -3  11      160.65      149.83      2.88 o 
   4  -3  11       20.18       16.47      0.94 o 
  -5  -2  11       33.01       35.60      2.80 o 
  -4  -2  11       17.62       23.78      1.10 o 
  -3  -2  11     1109.37     1070.71     15.35 o 
  -2  -2  11       11.56       13.83      0.79 o 
  -1  -2  11      106.94      120.13      1.77 o 
   0  -2  11        2.50        2.60      0.32 o 
   1  -2  11       82.05       74.57      1.28 o 
   2  -2  11        5.71        5.97      0.59 o 
   3  -2  11        0.02        0.20      0.35 o 
   4  -2  11       90.84       85.52      2.01 o 
   5  -2  11      119.54      130.47      5.83 o 
  -5  -1  11       81.75       80.75      4.35 o 
  -4  -1  11      106.28      106.57      3.06 o 
  -3  -1  11        0.07       -0.51      0.51 o 
  -2  -1  11        9.44        8.74      0.91 o 
  -1  -1  11       31.64       29.62      0.74 o 
   0  -1  11      104.13      110.99      1.72 o 
   1  -1  11       61.76       58.73      1.10 o 
   2  -1  11        0.12        0.04      0.32 o 
   3  -1  11      415.62      403.29      5.53 o 
   4  -1  11        7.81        7.55      0.74 o 
   5  -1  11        4.07        5.38      1.94 o 
  -5   0  11       29.58       30.39      2.72 o 
  -4   0  11       22.38       24.39      1.42 o 
  -3   0  11        0.50        1.81      0.60 o 
  -2   0  11       34.50       33.58      1.18 o 
  -1   0  11      244.83      236.32      2.99 o 
   0   0  11      477.72      549.59      5.17 o 
   1   0  11      183.20      191.39      2.41 o 
   2   0  11      526.34      508.13      7.04 o 
   3   0  11        1.76        0.09      0.38 o 
   4   0  11      329.08      329.95      4.78 o 
   5   0  11       73.18       74.40      4.95 o 
  -5   1  11       15.99       17.18      2.18 o 
  -4   1  11        1.03        1.31      0.58 o 
  -3   1  11       35.97       41.00      1.58 o 
  -2   1  11        0.28       -0.03      0.32 o 
  -1   1  11       94.30      106.04      1.49 o 
   0   1  11      483.57      507.54      4.84 o 
   1   1  11      761.44      787.05      7.45 o 
   2   1  11       42.74       44.12      1.92 o 
   3   1  11      511.36      480.79      6.89 o 
   4   1  11       43.01       45.61      1.51 o 
   5   1  11       10.57       11.94      1.67 o 
  -4   2  11        1.10       -0.35      0.52 o 
  -3   2  11        5.45        6.03      0.80 o 
  -2   2  11      188.65      179.18      2.96 o 
  -1   2  11      513.23      496.95      5.19 o 
   0   2  11      489.40      502.63      5.21 o 
   1   2  11      151.60      172.17      2.25 o 
   2   2  11      337.03      337.14      5.78 o 
   3   2  11      755.66      690.31     10.50 o 
   4   2  11       11.54       14.98      0.94 o 
   5   2  11        5.69        4.90      2.02 o 
  -4   3  11        0.23       -0.51      0.51 o 
  -3   3  11      127.29      127.42      3.22 o 
  -2   3  11       78.63       77.65      2.13 o 
  -1   3  11      291.13      285.62      3.49 o 
   0   3  11      603.29      553.74      6.03 o 
   1   3  11      273.03      265.81      3.60 o 
   2   3  11       70.56       71.26      2.79 o 
   3   3  11        7.11        3.93      0.89 o 
   4   3  11      112.86      102.86      4.09 o 
   5   3  11        0.79       -1.09      1.32 o 
  -4   4  11        0.67       -0.02      0.55 o 
  -3   4  11      153.74      160.38      3.85 o 
  -2   4  11      179.51      175.55      3.56 o 
  -1   4  11       35.81       32.65      1.05 o 
   0   4  11        0.09        0.31      0.25 o 
   1   4  11        0.67       -0.33      0.41 o 
   2   4  11        6.63        2.91      0.92 o 
   3   4  11      342.98      313.03      7.48 o 
   4   4  11       47.66       45.76      2.02 o 
   5   4  11       15.52       19.74      2.88 o 
  -4   5  11        2.11        1.70      0.75 o 
  -3   5  11      327.84      319.08      7.83 o 
  -2   5  11       89.71       82.15      1.88 o 
  -1   5  11       56.83       52.59      1.88 o 
   0   5  11      196.39      191.83      2.48 o 
   1   5  11      439.54      453.02      6.38 o 
   2   5  11       87.88       94.41      2.48 o 
   3   5  11       54.75       63.96      2.56 o 
   4   5  11       63.31       56.10      2.41 o 
   5   5  11        0.70        1.71      0.93 o 
  -3   6  11      167.80      169.85      4.32 o 
  -2   6  11       40.44       44.40      1.74 o 
  -1   6  11       19.96       14.38      0.88 o 
   0   6  11        0.70        0.29      0.45 o 
   1   6  11      197.95      187.99      3.57 o 
   2   6  11       46.25       41.28      2.51 o 
   3   6  11       40.17       44.95      1.86 o 
   4   6  11      129.55      143.07      4.26 o 
   5   6  11       48.27       42.05      3.50 o 
  -3   7  11       37.95       39.65      2.67 o 
  -2   7  11        9.27       10.45      0.85 o 
  -1   7  11      217.35      209.24      3.94 o 
   0   7  11       36.67       37.58      3.38 o 
   1   7  11        2.59        1.79      0.86 o 
   2   7  11       29.15       32.73      1.80 o 
   3   7  11       89.96       87.83      2.73 o 
   4   7  11      150.58      165.02      4.83 o 
  -2   8  11       52.89       54.49      1.81 o 
  -1   8  11       74.99       80.57      6.45 o 
   0   8  11        0.51        2.10      1.32 o 
   1   8  11      332.58      331.90      6.24 o 
   2   8  11      224.38      228.39      4.87 o 
   3   8  11      298.52      280.58      5.70 o 
   4   8  11      184.40      178.39      4.31 o 
  -2   9  11        0.33        0.52      0.60 o 
  -1   9  11      139.31      124.79      3.49 o 
   0   9  11       54.91       54.17      4.20 o 
   1   9  11      273.82      280.77     28.87 o 
   2   9  11        1.60        1.79      0.76 o 
   3   9  11       86.72       95.37      3.08 o 
  -1  10  11       14.18       13.77      1.32 o 
   0  10  11      113.53      117.21      6.53 o 
   1  10  11       19.98       12.23      2.18 o 
   2  10  11       28.99       24.45      1.72 o 
   3  10  11        7.86       12.81      1.36 o 
  -2 -10  12      213.09      218.69      6.50 o 
  -1 -10  12       29.58       32.72      3.65 o 
   0 -10  12       49.27       55.34      4.66 o 
  -3  -9  12        4.54        4.56      0.87 o 
  -2  -9  12       65.58       61.73      3.09 o 
  -1  -9  12      327.23      342.80     16.01 o 
   0  -9  12        0.02        1.17      0.88 o 
   1  -9  12        9.55       13.05      1.38 o 
   2  -9  12        1.23        0.96      0.63 o 
  -3  -8  12       11.52       11.59      1.07 o 
  -2  -8  12       55.56       55.03      2.87 o 
  -1  -8  12       39.07       36.35      1.83 o 
   0  -8  12       23.94       24.99      2.00 o 
   1  -8  12        0.86        0.16      1.08 o 
   2  -8  12       56.58       54.35      1.90 o 
  -4  -7  12       57.02       56.48      3.36 o 
  -3  -7  12       20.61       23.15      1.31 o 
  -2  -7  12       18.27       18.66      1.19 o 
  -1  -7  12       46.55       46.83      1.58 o 
   0  -7  12      239.58      240.77      5.14 o 
   1  -7  12        3.25        4.09      0.67 o 
   2  -7  12        2.33        2.41      0.62 o 
   3  -7  12        0.04        0.00      0.57 o 
  -4  -6  12       37.38       42.73      1.89 o 
  -3  -6  12        0.02        0.10      0.45 o 
  -2  -6  12        8.07        6.92      0.62 o 
  -1  -6  12      124.71      129.77      2.86 o 
   0  -6  12       59.24       63.37      2.27 o 
   1  -6  12        4.31        2.80      0.56 o 
   2  -6  12      164.02      157.17      3.14 o 
   3  -6  12       89.29       91.87      2.43 o 
  -4  -5  12        0.20       -0.51      0.51 o 
  -3  -5  12        0.17        0.20      0.38 o 
  -2  -5  12       51.36       45.23      1.83 o 
  -1  -5  12       43.71       47.37      1.43 o 
   0  -5  12       23.28       23.28      0.89 o 
   1  -5  12       28.19       32.36      1.72 o 
   2  -5  12       88.66       84.37      2.12 o 
   3  -5  12       29.49       33.84      1.43 o 
   4  -5  12       94.40      107.80      2.64 o 
  -4  -4  12      364.24      332.34      7.19 o 
  -3  -4  12       39.65       41.20      1.31 o 
  -2  -4  12        2.77        2.53      0.46 o 
  -1  -4  12      492.69      463.56      5.96 o 
   0  -4  12      376.52      364.46      4.14 o 
   1  -4  12     1191.03     1150.42     12.94 o 
   2  -4  12        5.47        2.35      0.53 o 
   3  -4  12      111.66      114.56      2.59 o 
   4  -4  12        0.08        0.18      0.59 o 
  -5  -3  12       12.86       15.23      2.10 o 
  -4  -3  12      112.12      103.88      3.54 o 
  -3  -3  12       19.26       20.16      1.35 o 
  -2  -3  12      206.26      197.03      5.19 o 
  -1  -3  12      225.93      221.87      2.96 o 
   0  -3  12      186.82      188.44      2.52 o 
   1  -3  12      112.22      109.11      2.16 o 
   2  -3  12      193.85      182.40      3.19 o 
   3  -3  12      118.41      124.97      2.92 o 
   4  -3  12        5.62        6.55      0.84 o 
  -5  -2  12        7.78        7.77      1.71 o 
  -4  -2  12       76.54       75.36      5.10 o 
  -3  -2  12       45.35       45.96      1.81 o 
  -2  -2  12       65.04       64.26      1.69 o 
  -1  -2  12      186.83      189.52      2.41 o 
   0  -2  12      123.08      121.25      1.84 o 
   1  -2  12       40.91       38.98      1.19 o 
   2  -2  12      110.15      110.31      2.28 o 
   3  -2  12       16.75       14.91      0.92 o 
   4  -2  12       27.66       24.27      1.12 o 
   5  -2  12        4.00        4.76      1.07 o 
  -5  -1  12       26.06       25.18      2.56 o 
  -4  -1  12       91.30       94.99      3.02 o 
  -3  -1  12       12.15       12.20      1.02 o 
  -2  -1  12       72.70       73.24      1.78 o 
  -1  -1  12      215.80      209.46      2.58 o 
   0  -1  12       29.58       23.15      0.74 o 
   1  -1  12       24.57       23.95      1.25 o 
   2  -1  12        9.65        7.94      0.72 o 
   3  -1  12        2.29        2.81      0.51 o 
   4  -1  12        1.55        1.03      0.43 o 
   5  -1  12       25.94       31.27      2.14 o 
  -5   0  12       34.35       39.41      3.19 o 
  -4   0  12       88.60       86.40      4.20 o 
  -3   0  12      142.67      171.35      4.47 o 
  -2   0  12       43.75       44.69      1.42 o 
  -1   0  12       56.96       50.70      1.10 o 
   0   0  12        1.12        4.96      0.55 o 
   1   0  12      118.36      122.77      2.01 o 
   2   0  12      842.29      808.83     10.54 o 
   3   0  12       11.03       13.62      0.94 o 
   4   0  12        6.79        6.43      0.87 o 
   5   0  12      182.26      209.11      6.47 o 
  -4   1  12       23.73       31.54      1.76 o 
  -3   1  12      244.87      263.94      4.98 o 
  -2   1  12      166.63      155.84      3.00 o 
  -1   1  12       85.33       75.05      1.32 o 
   0   1  12     1462.19     1524.05     13.02 o 
   1   1  12       26.30       21.86      0.80 o 
   2   1  12       30.93       33.50      1.28 o 
   3   1  12      695.40      686.26      9.33 o 
   4   1  12      245.11      252.47      4.82 o 
   5   1  12      109.88      115.76      4.51 o 
  -4   2  12        0.18        0.56      0.63 o 
  -3   2  12        1.40        1.14      0.55 o 
  -2   2  12      107.65      101.85      2.39 o 
  -1   2  12       85.43       79.10      1.59 o 
   0   2  12        0.09        0.28      0.27 o 
   1   2  12       43.06       43.45      1.11 o 
   2   2  12       84.49       81.38      3.19 o 
   3   2  12      158.44      162.11      3.60 o 
   4   2  12       60.40       61.73      1.95 o 
   5   2  12       43.81       52.85      4.51 o 
  -4   3  12       27.47       24.05      2.72 o 
  -3   3  12       50.53       52.18      4.22 o 
  -2   3  12       66.61       67.23      2.21 o 
  -1   3  12       14.14       14.51      0.73 o 
   0   3  12      291.87      294.53      3.74 o 
   1   3  12       91.72       83.62      3.26 o 
   2   3  12       29.06       28.71      1.36 o 
   3   3  12       44.23       49.18      2.08 o 
   4   3  12       20.73       25.23      1.32 o 
   5   3  12        2.07        1.71      1.55 o 
  -4   4  12       33.01       39.72      1.90 o 
  -3   4  12        4.50        3.30      1.07 o 
  -2   4  12       21.25       21.64      1.33 o 
  -1   4  12      235.96      226.85      3.28 o 
   0   4  12      296.14      282.72      3.34 o 
   1   4  12     1965.38     1842.33     37.48 o 
   2   4  12        5.04        3.07      0.63 o 
   3   4  12        7.16        5.04      0.74 o 
   4   4  12       22.83       23.02      3.15 o 
   5   4  12        0.65       -0.23      1.48 o 
  -3   5  12       54.02       57.28      2.33 o 
  -2   5  12       63.39       58.91      2.21 o 
  -1   5  12      121.19      111.80      2.72 o 
   0   5  12     1079.57     1064.43     10.34 o 
   1   5  12      503.74      482.43      6.80 o 
   2   5  12       20.65       20.85      1.21 o 
   3   5  12       85.90       65.46      2.72 o 
   4   5  12        5.71        3.20      0.85 o 
   5   5  12       55.10       55.42      4.51 o 
  -3   6  12       19.44       25.91      2.46 o 
  -2   6  12      167.19      157.19      3.97 o 
  -1   6  12      128.82      121.66      2.56 o 
   0   6  12       42.66       47.45      1.38 o 
   1   6  12       67.27       63.59      1.79 o 
   2   6  12      567.10      557.02      9.09 o 
   3   6  12      185.95      184.23      4.17 o 
   4   6  12        5.39        5.50      0.85 o 
  -3   7  12       13.13       14.99      1.44 o 
  -2   7  12       25.12       23.81      1.22 o 
  -1   7  12       19.91       18.19      1.13 o 
   0   7  12        5.61        5.95      1.07 o 
   1   7  12       21.51       21.77      1.34 o 
   2   7  12       60.20       58.55      2.47 o 
   3   7  12      112.31      107.32      3.09 o 
   4   7  12       26.05       21.90      1.78 o 
  -2   8  12        9.45        4.73      0.74 o 
  -1   8  12        3.03        3.44      0.83 o 
   0   8  12       48.83       44.33      2.41 o 
   1   8  12       66.86       66.52      2.36 o 
   2   8  12        8.98        9.80      1.08 o 
   3   8  12       16.97       17.66      1.40 o 
   4   8  12        4.44        3.21      1.05 o 
  -1   9  12        8.92       13.84      1.30 o 
   0   9  12        6.75        9.65      2.10 o 
   1   9  12       33.31       38.39      2.47 o 
   2   9  12       17.84       18.13      1.44 o 
   3   9  12      283.45      298.89      7.92 o 
   0  10  12       85.77       85.58      3.66 o 
   1  10  12       11.48       11.97      2.41 o 
   2  10  12       62.40       62.32      2.58 o 
  -1 -10  13        2.50        3.42      1.71 o 
   0 -10  13        2.87        3.50      1.79 o 
  -2  -9  13      171.73      165.95      5.35 o 
  -1  -9  13        0.02       -0.39      1.24 o 
   0  -9  13        5.65        6.40      1.37 o 
   1  -9  13       12.74       10.31      1.31 o 
  -3  -8  13        0.01        0.34      0.56 o 
  -2  -8  13      175.73      188.04      4.07 o 
  -1  -8  13       29.01       26.66      2.06 o 
   0  -8  13       71.14       65.25      3.14 o 
   1  -8  13       37.00       35.48      1.97 o 
   2  -8  13        7.74        9.72      0.99 o 
  -4  -7  13       82.99       85.35      2.88 o 
  -3  -7  13        7.77       10.02      1.14 o 
  -2  -7  13      220.73      218.22      4.32 o 
  -1  -7  13      230.07      222.98      4.85 o 
   0  -7  13      264.13      268.99      5.63 o 
   1  -7  13       21.55       22.77      1.33 o 
   2  -7  13       10.18        7.81      1.19 o 
   3  -7  13        6.49        8.03      0.97 o 
  -4  -6  13       90.12       97.43      3.05 o 
  -3  -6  13       54.31       54.94      3.33 o 
  -2  -6  13       98.57       92.73      1.98 o 
  -1  -6  13        3.04        2.67      0.52 o 
   0  -6  13       13.12       11.58      1.14 o 
   1  -6  13        0.59        0.32      0.43 o 
   2  -6  13       27.85       22.79      1.22 o 
   3  -6  13        0.31        0.38      0.53 o 
  -4  -5  13        0.16       -0.72      0.72 o 
  -3  -5  13        5.59        5.29      0.60 o 
  -2  -5  13       23.46       23.18      1.24 o 
  -1  -5  13       10.85       10.34      0.80 o 
   0  -5  13        2.30        2.12      0.48 o 
   1  -5  13        4.13        2.65      0.53 o 
   2  -5  13       12.72       16.71      1.03 o 
   3  -5  13        0.82        0.45      0.55 o 
   4  -5  13        0.44        0.45      0.54 o 
  -4  -4  13        0.01       -0.37      0.80 o 
  -3  -4  13       78.13       77.89      2.50 o 
  -2  -4  13       15.83       16.63      1.13 o 
  -1  -4  13      202.72      208.49      3.38 o 
   0  -4  13        3.20        3.35      0.50 o 
   1  -4  13      560.98      566.08      7.17 o 
   2  -4  13       42.12       37.42      1.88 o 
   3  -4  13       26.22       31.01      1.36 o 
   4  -4  13       67.07       65.56      2.00 o 
  -4  -3  13      296.44      285.19      6.31 o 
  -3  -3  13        0.58        1.89      0.61 o 
  -2  -3  13        4.34        4.70      0.61 o 
  -1  -3  13        3.13        4.29      0.53 o 
   0  -3  13       20.16       20.58      0.78 o 
   1  -3  13        0.70        0.64      0.40 o 
   2  -3  13      598.44      594.86      8.40 o 
   3  -3  13      127.59      117.31      2.59 o 
   4  -3  13      131.88      141.00      3.36 o 
  -4  -2  13        0.66        0.45      0.63 o 
  -3  -2  13       28.10       23.31      1.52 o 
  -2  -2  13        1.26        1.23      0.43 o 
  -1  -2  13      100.72      102.88      3.15 o 
   0  -2  13       22.04       18.71      0.72 o 
   1  -2  13        6.05        4.63      0.54 o 
   2  -2  13     1996.53     1943.82     20.99 o 
   3  -2  13       62.84       59.48      1.75 o 
   4  -2  13        3.53        2.15      0.54 o 
  -4  -1  13       21.52       24.07      1.58 o 
  -3  -1  13        1.14        0.82      0.54 o 
  -2  -1  13        5.05        7.22      0.99 o 
  -1  -1  13       76.07       73.40      1.60 o 
   0  -1  13      239.73      229.70      3.09 o 
   1  -1  13      294.15      268.62      3.87 o 
   2  -1  13       50.46       53.37      1.69 o 
   3  -1  13       41.65       39.78      1.41 o 
   4  -1  13        1.64        1.70      0.51 o 
   5  -1  13        9.89        8.25      1.40 o 
  -4   0  13       37.50       37.81      1.96 o 
  -3   0  13       18.86       21.36      2.18 o 
  -2   0  13      129.13      123.87      2.59 o 
  -1   0  13       92.50       85.93      1.75 o 
   0   0  13       39.41       38.02      0.92 o 
   1   0  13        6.22        5.34      0.55 o 
   2   0  13      132.26      121.54      3.27 o 
   3   0  13        5.34        3.08      0.61 o 
   4   0  13       20.14       20.52      1.39 o 
   5   0  13        0.07       -0.05      1.07 o 
  -4   1  13        5.22        5.14      0.93 o 
  -3   1  13       50.49       52.73      2.39 o 
  -2   1  13      246.58      248.98      4.23 o 
  -1   1  13      426.74      416.47      4.96 o 
   0   1  13       11.45        8.28      0.59 o 
   1   1  13      102.41      111.79      2.13 o 
   2   1  13       29.29       39.68      1.43 o 
   3   1  13        1.98        0.92      0.45 o 
   4   1  13       36.11       39.25      2.35 o 
   5   1  13        0.26        0.93      1.10 o 
  -4   2  13      116.26      111.54      5.52 o 
  -3   2  13        0.24        0.28      0.54 o 
  -2   2  13      120.25      122.29      2.73 o 
  -1   2  13       45.04       44.10      1.33 o 
   0   2  13       59.77       67.22      1.47 o 
   1   2  13       48.48       49.47      2.01 o 
   2   2  13       29.66       26.12      1.35 o 
   3   2  13        0.78        0.79      0.58 o 
   4   2  13       42.64       36.18      1.59 o 
   5   2  13       62.28       68.55      5.13 o 
  -4   3  13        2.80        4.45      0.99 o 
  -3   3  13       33.02       30.21      1.64 o 
  -2   3  13       47.77       51.85      1.75 o 
  -1   3  13       19.41       17.46      0.90 o 
   0   3  13      128.88      124.75      2.15 o 
   1   3  13       63.31       65.52      1.80 o 
   2   3  13      174.38      163.77      7.18 o 
   3   3  13        0.11        0.38      0.48 o 
   4   3  13       93.18       84.37      2.50 o 
   5   3  13        6.77        5.44      2.10 o 
  -4   4  13       12.68       10.00      1.28 o 
  -3   4  13        0.15        0.63      0.66 o 
  -2   4  13        3.72        4.58      1.96 o 
  -1   4  13       30.35       27.67      1.25 o 
   0   4  13      223.09      222.45      3.20 o 
   1   4  13       74.08       73.21      1.94 o 
   2   4  13       10.94        9.65      0.93 o 
   3   4  13       95.31       91.87      2.63 o 
   4   4  13      176.47      166.45      7.89 o 
   5   4  13       74.79       95.75      6.06 o 
  -3   5  13        8.58        5.56      1.84 o 
  -2   5  13       24.54       22.65      1.35 o 
  -1   5  13       17.55       18.56      0.91 o 
   0   5  13      558.03      570.63      7.16 o 
   1   5  13       74.63       73.59      1.72 o 
   2   5  13       35.25       36.78      1.62 o 
   3   5  13       85.03       79.75      3.54 o 
   4   5  13      102.84      107.44      3.64 o 
  -3   6  13       14.19       11.46      1.29 o 
  -2   6  13        8.02        4.48      0.66 o 
  -1   6  13       38.11       38.37      1.43 o 
   0   6  13       73.89       70.50      1.89 o 
   1   6  13      188.16      189.99      3.55 o 
   2   6  13      451.02      445.71     11.18 o 
   3   6  13       43.74       52.25      2.10 o 
   4   6  13        2.29        2.15      0.74 o 
  -2   7  13        4.27        4.94      0.75 o 
  -1   7  13      115.97      103.01      3.00 o 
   0   7  13      164.03      169.64      4.92 o 
   1   7  13       16.11       21.64      1.39 o 
   2   7  13        0.83        0.13      0.52 o 
   3   7  13        0.59        0.17      0.62 o 
   4   7  13       14.57       12.75      1.27 o 
  -2   8  13       52.85       48.57      1.80 o 
  -1   8  13       86.94       80.81      3.31 o 
   0   8  13       56.21       57.72      2.83 o 
   1   8  13      115.32      119.87     14.18 o 
   2   8  13       33.53       34.88      1.83 o 
   3   8  13       56.53       61.47      2.44 o 
  -1   9  13       19.25       26.51      2.91 o 
   0   9  13        0.04       -0.06      0.78 o 
   1   9  13        2.35        2.48      1.07 o 
   2   9  13       33.39       39.62      2.05 o 
   3   9  13       11.93       10.97      1.27 o 
   0  10  13       30.05       32.02      2.32 o 
   1  10  13        1.28        1.55      1.55 o 
   2  10  13       16.26       15.10      1.80 o 
  -2  -9  14        1.90        2.58      1.18 o 
  -1  -9  14        0.05        0.85      1.32 o 
   0  -9  14       37.90       34.17      2.50 o 
   1  -9  14        0.02        0.18      0.78 o 
  -3  -8  14        0.02        0.31      0.60 o 
  -2  -8  14        9.13        8.55      1.40 o 
  -1  -8  14       11.22       11.99      1.25 o 
   0  -8  14       52.45       52.38      2.86 o 
   1  -8  14       39.03       47.90      2.30 o 
   2  -8  14      156.79      179.96      6.57 o 
  -3  -7  14        7.93        7.29      0.93 o 
  -2  -7  14        6.89        5.78      0.87 o 
  -1  -7  14       76.98       76.27      2.32 o 
   0  -7  14      190.01      198.68      5.81 o 
   1  -7  14       13.55       16.01      1.40 o 
   2  -7  14      159.92      172.75      3.55 o 
  -4  -6  14        0.01        1.18      0.70 o 
  -3  -6  14       17.42       14.36      1.09 o 
  -2  -6  14        9.21        8.69      0.72 o 
  -1  -6  14      262.18      268.15      4.78 o 
   0  -6  14      375.29      365.40      6.92 o 
   1  -6  14      462.38      440.46      6.16 o 
   2  -6  14        0.46        0.96      0.54 o 
   3  -6  14       46.84       60.70      2.04 o 
  -4  -5  14       30.74       26.94      2.57 o 
  -3  -5  14       57.55       54.69      1.67 o 
  -2  -5  14       88.86       89.37      2.13 o 
  -1  -5  14       62.98       59.87      1.72 o 
   0  -5  14       63.21       62.54      2.29 o 
   1  -5  14        1.73        1.07      0.67 o 
   2  -5  14       30.88       27.64      1.31 o 
   3  -5  14        5.77        4.37      0.86 o 
  -4  -4  14      336.70      348.77      7.82 o 
  -3  -4  14      101.26      105.72      2.66 o 
  -2  -4  14      121.08      110.56      2.78 o 
  -1  -4  14      110.19      100.17      2.20 o 
   0  -4  14       28.92       28.06      1.11 o 
   1  -4  14        1.12        1.71      0.59 o 
   2  -4  14       63.54       62.17      1.83 o 
   3  -4  14       20.25       20.11      1.28 o 
   4  -4  14        4.46        3.62      0.71 o 
  -4  -3  14      748.97      756.01     11.45 o 
  -3  -3  14       32.79       37.39      1.87 o 
  -2  -3  14        1.99        1.28      0.47 o 
  -1  -3  14       31.76       35.43      1.33 o 
   0  -3  14       39.05       44.23      2.10 o 
   1  -3  14        0.16        0.16      0.44 o 
   2  -3  14       17.68       16.64      0.98 o 
   3  -3  14      127.94      119.56      2.69 o 
   4  -3  14      149.13      153.89      3.20 o 
  -4  -2  14        1.93        3.93      0.97 o 
  -3  -2  14        7.48        7.43      1.31 o 
  -2  -2  14        0.19        0.83      0.51 o 
  -1  -2  14       18.43       21.01      0.91 o 
   0  -2  14       25.50       26.07      0.88 o 
   1  -2  14        1.69        2.07      0.47 o 
   2  -2  14      251.65      245.06      4.38 o 
   3  -2  14       15.11       14.36      0.97 o 
   4  -2  14        0.08       -0.54      0.54 o 
  -4  -1  14        0.15        1.24      0.69 o 
  -3  -1  14       23.72       24.10      1.46 o 
  -2  -1  14       74.82       74.65      2.41 o 
  -1  -1  14       58.92       67.46      1.59 o 
   0  -1  14      185.21      201.62      3.42 o 
   1  -1  14      171.45      187.21      3.09 o 
   2  -1  14      147.55      151.97      3.16 o 
   3  -1  14      174.25      167.19      3.48 o 
   4  -1  14       79.69       74.34      2.18 o 
  -4   0  14       13.41       15.45      1.87 o 
  -3   0  14       12.12       11.95      1.14 o 
  -2   0  14        7.35        7.25      1.00 o 
  -1   0  14       25.71       22.79      0.93 o 
   0   0  14      412.03      416.75      4.34 o 
   1   0  14       50.38       42.99      1.74 o 
   2   0  14      538.56      481.43      7.05 o 
   3   0  14      119.63      120.18      2.82 o 
   4   0  14       93.22      104.92      2.63 o 
  -4   1  14        1.13        1.00      0.74 o 
  -3   1  14       31.20       26.22      1.81 o 
  -2   1  14       56.00       55.66      1.75 o 
  -1   1  14      103.27       92.94      1.98 o 
   0   1  14      230.81      235.23      3.90 o 
   1   1  14      449.79      420.84      5.50 o 
   2   1  14      929.83      829.49     10.96 o 
   3   1  14       75.41       74.13      2.14 o 
   4   1  14       29.19       32.71      2.84 o 
   5   1  14        0.77        0.82      1.18 o 
  -4   2  14       52.12       57.96      2.67 o 
  -3   2  14       35.39       40.05      2.20 o 
  -2   2  14      172.63      168.67      3.61 o 
  -1   2  14      388.29      383.65      5.18 o 
   0   2  14      731.84      726.45      7.82 o 
   1   2  14      339.01      334.07      4.63 o 
   2   2  14       21.13       17.70      1.41 o 
   3   2  14      203.89      172.81      4.76 o 
   4   2  14        0.16       -0.10      0.54 o 
   5   2  14        5.84        4.82      2.02 o 
  -4   3  14       77.68       80.40      3.23 o 
  -3   3  14      214.42      211.22      4.71 o 
  -2   3  14       46.38       51.04      1.78 o 
  -1   3  14        0.04        0.58      0.39 o 
   0   3  14        0.82        0.63      0.41 o 
   1   3  14      104.58       96.60      2.64 o 
   2   3  14      139.97      125.13      3.17 o 
   3   3  14       50.61       46.46      1.89 o 
   4   3  14       28.57       34.17      2.30 o 
  -3   4  14      110.81      108.43      3.26 o 
  -2   4  14       96.60       89.68      2.87 o 
  -1   4  14       73.01       72.72      1.87 o 
   0   4  14      326.64      336.49      4.78 o 
   1   4  14        0.08       -0.31      0.39 o 
   2   4  14        3.55        6.18      0.83 o 
   3   4  14       63.96       57.24      3.10 o 
   4   4  14        0.24        0.73      0.73 o 
  -3   5  14       86.84       95.84      3.18 o 
  -2   5  14        4.69        4.61      0.70 o 
  -1   5  14        1.51        1.59      0.51 o 
   0   5  14      102.88      100.22      2.24 o 
   1   5  14      164.52      161.89      2.85 o 
   2   5  14        1.41        1.69      0.63 o 
   3   5  14      134.16      154.70      4.71 o 
   4   5  14      143.59      140.53      4.39 o 
  -3   6  14       24.49       30.08      1.92 o 
  -2   6  14       16.26       14.90      1.03 o 
  -1   6  14        5.36        5.69      1.06 o 
   0   6  14        0.01        0.12      0.57 o 
   1   6  14       58.76       59.38      2.13 o 
   2   6  14       70.64       68.06      2.37 o 
   3   6  14      137.40      152.02      3.86 o 
   4   6  14       34.16       32.90      1.80 o 
  -2   7  14       45.75       51.54      1.82 o 
  -1   7  14        1.04       -0.17      0.64 o 
   0   7  14      357.56      342.35      8.94 o 
   1   7  14      169.03      179.94      5.43 o 
   2   7  14      177.16      172.44      7.80 o 
   3   7  14      146.94      143.53      3.80 o 
   4   7  14        4.34        4.17      0.93 o 
  -1   8  14        2.84        2.39      0.81 o 
   0   8  14      238.15      248.78      6.62 o 
   1   8  14       50.60       55.95      3.42 o 
   2   8  14      105.76      109.09      3.27 o 
   3   8  14        0.16       -0.61      0.61 o 
  -1   9  14        8.15        8.46      1.20 o 
   0   9  14       11.47        6.43      1.32 o 
   1   9  14      100.92      100.88      6.14 o 
   2   9  14      105.98      126.70     10.03 o 
  -1  -9  15       10.86       13.21      2.56 o 
   0  -9  15        7.80        7.74      1.54 o 
  -2  -8  15       12.21       11.11      1.65 o 
  -1  -8  15      114.02      107.72      6.22 o 
   0  -8  15        0.05        0.81      0.88 o 
   1  -8  15        1.61        1.42      0.82 o 
  -3  -7  15        1.01        1.21      1.02 o 
  -2  -7  15      105.60      110.94      2.99 o 
  -1  -7  15       12.64       11.48      1.36 o 
   0  -7  15       11.12       12.60      1.57 o 
   1  -7  15       47.02       44.01      2.21 o 
   2  -7  15       30.19       35.79      1.63 o 
  -3  -6  15        0.49        1.12      0.66 o 
  -2  -6  15       55.32       51.17      1.54 o 
  -1  -6  15       18.36       18.53      1.22 o 
   0  -6  15       18.58       20.90      2.41 o 
   1  -6  15       52.74       49.28      2.27 o 
   2  -6  15        6.78        7.10      1.06 o 
   3  -6  15       95.21      108.57      2.84 o 
  -4  -5  15        0.12       -0.19      0.61 o 
  -3  -5  15        0.20       -0.17      0.43 o 
  -2  -5  15       60.17       57.83      1.74 o 
  -1  -5  15       67.43       69.75      2.02 o 
   0  -5  15      513.99      509.68      8.84 o 
   1  -5  15       13.12       13.34      0.94 o 
   2  -5  15       72.30       78.35      2.18 o 
   3  -5  15        3.10        2.97      0.98 o 
  -4  -4  15        4.95        4.24      1.20 o 
  -3  -4  15       33.31       33.17      1.53 o 
  -2  -4  15       17.39       16.53      0.97 o 
  -1  -4  15       95.19       93.66      2.17 o 
   0  -4  15      157.45      158.64      3.84 o 
   1  -4  15       55.60       55.35      1.87 o 
   2  -4  15       76.30       83.76      2.18 o 
   3  -4  15        2.41        2.90      0.65 o 
  -4  -3  15       46.72       42.41      2.98 o 
  -3  -3  15       13.42       16.64      1.34 o 
  -2  -3  15       19.61       17.55      1.50 o 
  -1  -3  15       62.46       58.90      1.65 o 
   0  -3  15      186.58      186.50      4.75 o 
   1  -3  15        0.31        0.27      0.46 o 
   2  -3  15       43.08       40.56      1.74 o 
   3  -3  15        3.12        3.58      0.66 o 
   4  -3  15        1.16        0.99      0.58 o 
  -4  -2  15        9.08        3.88      0.99 o 
  -3  -2  15      195.02      201.64      4.60 o 
  -2  -2  15      192.51      190.68      6.77 o 
  -1  -2  15       18.56       17.56      1.04 o 
   0  -2  15       12.37       12.43      0.79 o 
   1  -2  15       12.85       17.89      0.96 o 
   2  -2  15       10.14        8.85      0.88 o 
   3  -2  15        0.24       -0.22      0.47 o 
   4  -2  15       20.54       20.79      1.23 o 
  -4  -1  15       78.81       79.08      5.36 o 
  -3  -1  15       75.07       86.66      2.81 o 
  -2  -1  15       80.04       84.24      2.67 o 
  -1  -1  15        0.01        0.00      0.35 o 
   0  -1  15       26.80       24.77      0.95 o 
   1  -1  15      383.50      365.70      5.07 o 
   2  -1  15       40.37       41.91      1.59 o 
   3  -1  15       71.48       70.85      2.18 o 
   4  -1  15      367.21      397.29      6.51 o 
  -4   0  15       84.92       85.90      3.26 o 
  -3   0  15       27.55       33.39      2.26 o 
  -2   0  15        7.08        5.61      0.88 o 
  -1   0  15      763.98      764.32     10.11 o 
   0   0  15       29.67       31.62      1.13 o 
   1   0  15        2.00        0.91      0.43 o 
   2   0  15      317.53      326.73      5.37 o 
   3   0  15       62.92       72.80      2.38 o 
   4   0  15      105.66      115.01      2.87 o 
  -4   1  15        2.11        1.20      0.80 o 
  -3   1  15       17.38       16.08      1.51 o 
  -2   1  15        9.52       10.42      1.07 o 
  -1   1  15       10.40       12.83      0.82 o 
   0   1  15       44.09       43.93      1.23 o 
   1   1  15      108.49      109.68      3.71 o 
   2   1  15       62.12       63.07      1.94 o 
   3   1  15       20.64       22.63      1.28 o 
   4   1  15       65.46       70.69      2.59 o 
  -4   2  15       24.14       21.82      1.79 o 
  -3   2  15       23.32       24.37      1.87 o 
  -2   2  15       63.58       63.70      2.01 o 
  -1   2  15      229.29      230.02      3.66 o 
   0   2  15       68.59       65.51      1.72 o 
   1   2  15       39.85       38.49      1.79 o 
   2   2  15       24.91       23.54      1.40 o 
   3   2  15       26.17       25.80      1.51 o 
   4   2  15       38.29       36.55      1.83 o 
  -3   3  15       24.87       26.23      1.98 o 
  -2   3  15       23.05       23.06      1.53 o 
  -1   3  15       55.89       49.67      1.52 o 
   0   3  15     1245.19     1224.19     13.68 o 
   1   3  15       66.50       58.52      1.80 o 
   2   3  15        0.03        0.15      0.50 o 
   3   3  15       20.35       22.01      3.24 o 
   4   3  15        0.40       -0.57      0.63 o 
  -3   4  15       50.25       52.71      2.31 o 
  -2   4  15       43.54       42.43      1.99 o 
  -1   4  15      350.37      350.54      5.10 o 
   0   4  15      418.78      418.30      5.74 o 
   1   4  15        6.82        6.65      0.76 o 
   2   4  15      270.37      237.11      4.95 o 
   3   4  15        9.57        5.92      0.90 o 
   4   4  15       59.31       63.91      2.83 o 
  -3   5  15       76.94       71.73      2.79 o 
  -2   5  15       82.38       84.31      2.91 o 
  -1   5  15        8.57        8.67      0.82 o 
   0   5  15      218.26      219.78      4.77 o 
   1   5  15      181.32      177.94      5.37 o 
   2   5  15       14.86       15.87      1.28 o 
   3   5  15        0.34        0.70      0.85 o 
   4   5  15       33.88       34.59      2.22 o 
  -2   6  15        4.66        3.72      0.72 o 
  -1   6  15        0.17        0.55      0.63 o 
   0   6  15       28.67       31.71      1.71 o 
   1   6  15       34.92       31.89      1.48 o 
   2   6  15       13.52       11.73      1.92 o 
   3   6  15        9.77        8.11      1.31 o 
   4   6  15       69.47       82.07      2.88 o 
  -2   7  15       59.65       65.35      2.34 o 
  -1   7  15        1.39        0.62      0.70 o 
   0   7  15      131.69      134.46      4.47 o 
   1   7  15       36.88       36.94      1.89 o 
   2   7  15       11.64       11.23      1.16 o 
   3   7  15        5.94        7.16      1.07 o 
  -1   8  15        3.01        4.26      0.92 o 
   0   8  15       17.87       18.66      1.83 o 
   1   8  15        4.97        3.25      0.88 o 
   2   8  15      149.37      164.02      4.23 o 
   3   8  15       17.48       16.06      1.43 o 
   0   9  15        6.29        8.02      2.06 o 
   1   9  15       88.84       94.39      3.97 o 
   2   9  15       37.98       38.93      2.71 o 
  -2  -8  16       84.41       89.33      3.87 o 
  -1  -8  16       80.59       91.87      5.91 o 
   0  -8  16       30.47       32.87      2.52 o 
   1  -8  16       23.02       20.18      2.30 o 
  -3  -7  16       95.49       95.86      3.29 o 
  -2  -7  16        9.02        9.17      1.46 o 
  -1  -7  16        1.06        1.09      0.67 o 
   0  -7  16       16.44       18.47      1.92 o 
   1  -7  16        0.27        0.35      0.72 o 
   2  -7  16       12.05       11.80      1.39 o 
  -3  -6  16       53.20       53.74      2.39 o 
  -2  -6  16        1.30        0.60      0.45 o 
  -1  -6  16        0.01        0.34      0.67 o 
   0  -6  16       16.94       16.86      1.76 o 
   1  -6  16        6.22        7.03      1.10 o 
   2  -6  16       16.91       17.89      1.47 o 
  -3  -5  16       45.98       46.68      1.65 o 
  -2  -5  16       46.59       44.15      1.58 o 
  -1  -5  16        0.00        0.35      0.59 o 
   0  -5  16      104.13       97.99      3.76 o 
   1  -5  16       11.84       10.29      1.00 o 
   2  -5  16       22.38       18.88      1.22 o 
   3  -5  16       60.71       55.64      2.02 o 
  -3  -4  16        3.66        4.40      1.01 o 
  -2  -4  16       35.63       35.06      1.58 o 
  -1  -4  16        0.13        0.31      0.49 o 
   0  -4  16       17.17       16.27      1.27 o 
   1  -4  16      302.38      297.59      5.17 o 
   2  -4  16       24.09       23.32      1.23 o 
   3  -4  16       82.34       89.19      2.43 o 
  -4  -3  16       26.33       18.77      1.34 o 
  -3  -3  16        1.00        0.68      0.69 o 
  -2  -3  16        6.32        7.39      1.50 o 
  -1  -3  16        0.20        0.14      0.39 o 
   0  -3  16        0.02       -0.02      0.44 o 
   1  -3  16      994.28      983.98     12.93 o 
   2  -3  16        2.57        1.36      0.56 o 
   3  -3  16        0.25       -0.47      0.47 o 
  -4  -2  16        9.74       10.14      1.59 o 
  -3  -2  16       10.10       10.23      1.23 o 
  -2  -2  16        1.14        0.94      0.64 o 
  -1  -2  16       28.86       27.93      1.46 o 
   0  -2  16      222.53      208.22      3.46 o 
   1  -2  16       59.66       53.92      1.89 o 
   2  -2  16       14.28       14.63      1.07 o 
   3  -2  16       32.43       33.42      1.60 o 
   4  -2  16       41.74       44.09      2.14 o 
  -4  -1  16       16.94       17.60      1.62 o 
  -3  -1  16       86.33       82.68      4.58 o 
  -2  -1  16       66.70       71.09      2.57 o 
  -1  -1  16        4.59        2.29      0.70 o 
   0  -1  16       35.51       33.44      1.24 o 
   1  -1  16        3.34        3.71      0.61 o 
   2  -1  16       61.82       61.73      2.01 o 
   3  -1  16        4.02        3.89      0.75 o 
   4  -1  16        0.32        0.89      0.60 o 
  -4   0  16        6.35        9.12      1.98 o 
  -3   0  16      160.86      166.34      4.24 o 
  -2   0  16      309.95      306.34      6.13 o 
  -1   0  16       13.21       13.85      0.99 o 
   0   0  16      108.52      114.60      2.15 o 
   1   0  16       74.23       83.82      2.00 o 
   2   0  16        0.17        0.03      0.46 o 
   3   0  16       83.31       86.51      2.47 o 
   4   0  16        6.96        7.83      0.92 o 
  -4   1  16        1.85        0.62      0.80 o 
  -3   1  16      139.50      134.73      4.47 o 
  -2   1  16        2.40        2.79      0.91 o 
  -1   1  16       58.55       61.33      1.92 o 
   0   1  16       12.80       11.25      0.73 o 
   1   1  16       44.46       39.87      1.35 o 
   2   1  16      138.25      111.14      2.72 o 
   3   1  16        5.65        3.69      0.72 o 
   4   1  16       39.28       45.91      2.04 o 
  -3   2  16       65.85       56.76      2.82 o 
  -2   2  16       17.49       18.70      1.19 o 
  -1   2  16        9.91        8.78      0.78 o 
   0   2  16       36.94       34.84      1.35 o 
   1   2  16       53.33       50.50      1.72 o 
   2   2  16       55.03       42.93      1.97 o 
   3   2  16       32.33       28.43      1.84 o 
   4   2  16        7.19        6.71      1.01 o 
  -3   3  16        6.80        5.00      1.19 o 
  -2   3  16        1.00        0.72      0.60 o 
  -1   3  16       80.48       80.83      2.07 o 
   0   3  16        8.99        8.28      1.01 o 
   1   3  16       27.51       28.44      1.34 o 
   2   3  16       72.85       67.12      2.40 o 
   3   3  16      182.45      162.75      4.02 o 
   4   3  16      156.82      159.72      4.84 o 
  -3   4  16        8.79        8.35      1.36 o 
  -2   4  16        1.77        1.70      0.75 o 
  -1   4  16      124.52      126.22      2.67 o 
   0   4  16       36.18       32.18      1.66 o 
   1   4  16      100.79       98.37      2.51 o 
   2   4  16      128.47      120.08      3.32 o 
   3   4  16       70.72       76.16      2.86 o 
   4   4  16       21.00       20.89      1.78 o 
  -2   5  16       12.99       14.19      1.39 o 
  -1   5  16      170.42      173.83      3.79 o 
   0   5  16       33.42       33.36      1.77 o 
   1   5  16      330.02      327.91      5.49 o 
   2   5  16       28.21       30.48      1.70 o 
   3   5  16        2.44        4.24      2.53 o 
   4   5  16        1.70        3.73      1.06 o 
  -2   6  16       56.27       59.83      2.61 o 
  -1   6  16       77.70       78.97      3.26 o 
   0   6  16        7.37        8.88      1.14 o 
   1   6  16       77.47       78.36      2.34 o 
   2   6  16       56.18       65.75      2.45 o 
   3   6  16        1.65        1.44      0.73 o 
  -1   7  16       30.08       33.30      1.85 o 
   0   7  16       97.42       99.99      3.84 o 
   1   7  16        2.60        2.22      0.85 o 
   2   7  16       10.53        8.93      1.43 o 
   3   7  16        0.29       -0.58      0.64 o 
  -1   8  16       19.97       26.47      2.18 o 
   0   8  16        0.33       -0.76      0.83 o 
   1   8  16       43.54       53.00      2.41 o 
   2   8  16        9.31        5.78      1.34 o 
  -1  -8  17       91.14      102.67      6.30 o 
   0  -8  17       10.81       12.91      1.84 o 
  -2  -7  17       20.96       24.39      1.72 o 
  -1  -7  17       57.88       56.78      3.02 o 
   0  -7  17      142.43      138.58      5.01 o 
   1  -7  17        6.50        8.88      1.24 o 
  -3  -6  17       38.27       41.56      2.22 o 
  -2  -6  17       28.39       31.69      1.59 o 
  -1  -6  17       42.10       42.52      2.11 o 
   0  -6  17       25.54       28.87      6.49 o 
   1  -6  17       98.90      104.62      7.33 o 
   2  -6  17       23.41       22.63      1.49 o 
  -3  -5  17       73.95       78.37      2.22 o 
  -2  -5  17       94.35       91.57      2.69 o 
  -1  -5  17       49.52       51.54      2.24 o 
   0  -5  17       37.01       39.74      2.47 o 
   1  -5  17        0.32        0.61      0.67 o 
   2  -5  17        0.65        1.01      0.59 o 
  -3  -4  17       35.74       37.06      1.75 o 
  -2  -4  17       95.84       92.85      3.37 o 
  -1  -4  17        4.31        3.99      0.87 o 
   0  -4  17       19.16       17.67      1.70 o 
   1  -4  17       92.42       88.59      2.85 o 
   2  -4  17       67.98       64.89      2.24 o 
   3  -4  17       98.71      104.36      2.74 o 
  -3  -3  17        2.85        4.32      0.96 o 
  -2  -3  17       30.60       28.56      1.70 o 
  -1  -3  17        0.42        0.30      0.57 o 
   0  -3  17        0.01        0.07      0.55 o 
   1  -3  17      144.42      150.22      3.35 o 
   2  -3  17        1.55        2.15      0.63 o 
   3  -3  17        0.91        1.09      0.67 o 
  -3  -2  17       21.15       19.83      1.53 o 
  -2  -2  17       68.20       66.67      2.51 o 
  -1  -2  17       25.95       25.56      1.65 o 
   0  -2  17       42.07       47.65      2.32 o 
   1  -2  17      193.88      192.16      4.68 o 
   2  -2  17       25.07       22.45      1.33 o 
   3  -2  17        7.81        5.18      0.85 o 
  -3  -1  17        1.73        0.68      0.73 o 
  -2  -1  17       10.34        7.51      1.06 o 
  -1  -1  17       77.83       70.86      2.56 o 
   0  -1  17       41.20       39.14      1.53 o 
   1  -1  17      562.23      548.22      7.16 o 
   2  -1  17      163.86      160.75      3.51 o 
   3  -1  17       81.80       86.70      2.56 o 
   4  -1  17       94.01      106.98      2.93 o 
  -3   0  17       36.00       34.08      1.94 o 
  -2   0  17       35.36       35.34      1.89 o 
  -1   0  17      106.82      107.23      3.03 o 
   0   0  17      251.29      236.93      5.80 o 
   1   0  17      941.02      895.83     10.63 o 
   2   0  17      172.55      172.34      3.67 o 
   3   0  17       65.20       68.21      2.24 o 
   4   0  17       25.03       34.35      1.87 o 
  -3   1  17       89.05       91.01      3.68 o 
  -2   1  17      136.50      140.65      4.68 o 
  -1   1  17      294.47      294.65      5.10 o 
   0   1  17      127.67      120.70      2.84 o 
   1   1  17       46.95       46.05      1.88 o 
   2   1  17       32.16       24.95      1.54 o 
   3   1  17        2.19        2.02      0.68 o 
   4   1  17       14.28       13.85      1.28 o 
  -3   2  17       50.78       56.16      3.50 o 
  -2   2  17       32.06       35.09      2.02 o 
  -1   2  17        5.13        5.07      0.71 o 
   0   2  17       55.55       56.02      2.15 o 
   1   2  17       26.95       24.61      1.30 o 
   2   2  17        0.01        0.11      0.58 o 
   3   2  17        4.05        3.18      0.84 o 
   4   2  17        2.89        3.54      0.93 o 
  -3   3  17       66.44       67.69      3.25 o 
  -2   3  17      160.54      164.93      3.73 o 
  -1   3  17       34.02       39.32      2.67 o 
   0   3  17       39.42       35.40      1.79 o 
   1   3  17        3.20        2.60      0.66 o 
   2   3  17        5.55        3.95      0.88 o 
   3   3  17        8.26        3.63      0.88 o 
   4   3  17       41.21       39.37      2.56 o 
  -2   4  17       31.24       29.62      1.81 o 
  -1   4  17       80.53       76.98      2.31 o 
   0   4  17       64.73       58.60      2.26 o 
   1   4  17       41.10       46.62      1.80 o 
   2   4  17       83.05       94.47      3.00 o 
   3   4  17       63.05       59.03      2.37 o 
   4   4  17       88.34       88.68      5.63 o 
  -2   5  17        1.89        1.56      0.83 o 
  -1   5  17       26.76       23.15      1.38 o 
   0   5  17       61.16       63.07      2.52 o 
   1   5  17      198.75      205.85      4.90 o 
   2   5  17      148.21      171.41      4.27 o 
   3   5  17       12.24        8.23      1.36 o 
  -2   6  17        0.24        0.57      1.04 o 
  -1   6  17      119.88      108.47      3.31 o 
   0   6  17       10.94       12.05      1.28 o 
   1   6  17       75.93       76.51      2.49 o 
   2   6  17      102.92       96.44      4.56 o 
   3   6  17        0.55        1.41      0.79 o 
  -1   7  17       72.63       76.15      2.80 o 
   0   7  17       32.46       28.54      1.82 o 
   1   7  17      131.10      132.87      3.85 o 
   2   7  17       36.18       30.77      2.41 o 
   0   8  17       46.43       52.45      3.01 o 
   1   8  17      178.36      193.03      7.62 o 
  -1  -7  18        3.88        3.85      1.21 o 
   0  -7  18       53.87       58.22      4.39 o 
  -2  -6  18        0.03       -0.23      0.76 o 
  -1  -6  18       59.05       53.76      4.16 o 
   0  -6  18       49.58       56.09      6.41 o 
   1  -6  18       36.82       38.11      2.17 o 
  -2  -5  18       40.09       39.43      7.50 o 
  -1  -5  18       54.17       51.62      3.89 o 
   0  -5  18       37.21       39.23      2.56 o 
   1  -5  18       53.91       56.03      2.50 o 
   2  -5  18        6.18        6.72      1.00 o 
  -3  -4  18       12.46       13.50      1.21 o 
  -2  -4  18       54.18       59.62      2.18 o 
  -1  -4  18      112.93      115.39      3.45 o 
   0  -4  18        4.21        3.38      2.49 o 
   1  -4  18      200.83      209.13      5.04 o 
   2  -4  18       31.75       37.44      1.78 o 
  -3  -3  18      100.37       96.95      3.26 o 
  -2  -3  18       25.54       26.12      1.76 o 
  -1  -3  18        3.41        3.49      0.82 o 
   0  -3  18        0.18        0.90      0.85 o 
   1  -3  18       45.10       47.27      2.72 o 
   2  -3  18       10.42        8.50      1.01 o 
   3  -3  18        3.28        3.35      0.82 o 
  -3  -2  18       25.81       30.86      1.88 o 
  -2  -2  18       13.22       12.11      1.74 o 
  -1  -2  18        0.30       -0.70      0.70 o 
   0  -2  18      189.92      188.68      5.47 o 
   1  -2  18       45.91       44.48      2.43 o 
   2  -2  18       51.94       56.55      2.05 o 
   3  -2  18      295.26      338.19      6.81 o 
  -3  -1  18        1.00        0.08      0.70 o 
  -2  -1  18      123.18      115.12      3.52 o 
  -1  -1  18        2.25        1.90      0.99 o 
   0  -1  18        8.08        7.87      1.00 o 
   1  -1  18      239.00      261.05      5.24 o 
   2  -1  18        3.64        3.62      0.79 o 
   3  -1  18       33.86       34.61      1.71 o 
  -3   0  18        5.80        4.21      1.02 o 
  -2   0  18       21.26       18.34      1.52 o 
  -1   0  18        0.04        0.16      0.74 o 
   0   0  18       53.02       56.73      2.58 o 
   1   0  18       57.57       62.41      2.29 o 
   2   0  18        9.85       12.54      1.41 o 
   3   0  18       30.36       32.48      1.63 o 
  -3   1  18        4.93        4.73      1.67 o 
  -2   1  18       52.97       51.49      3.47 o 
  -1   1  18       15.73       16.02      1.34 o 
   0   1  18       13.98       13.35      1.20 o 
   1   1  18       28.83       28.02      1.57 o 
   2   1  18       29.15       29.77      1.49 o 
   3   1  18       31.63       30.68      1.80 o 
  -3   2  18        1.35        1.52      0.99 o 
  -2   2  18        4.42        3.52      0.96 o 
  -1   2  18      251.75      253.85      5.20 o 
   0   2  18        2.36        1.29      0.70 o 
   1   2  18        6.21        6.09      0.85 o 
   2   2  18       82.19       87.18      2.90 o 
   3   2  18        8.88        9.53      1.16 o 
  -2   3  18      164.34      174.31      4.65 o 
  -1   3  18      190.73      182.37      3.81 o 
   0   3  18        9.22       11.53      1.20 o 
   1   3  18      224.88      206.11      4.09 o 
   2   3  18        5.13        7.22      1.05 o 
   3   3  18        1.85        0.78      0.72 o 
  -2   4  18       14.67       19.93      3.05 o 
  -1   4  18      419.86      426.41      6.90 o 
   0   4  18       45.87       43.34      2.06 o 
   1   4  18        9.41        9.11      0.96 o 
   2   4  18       41.65       39.26      2.13 o 
   3   4  18        3.90        3.60      0.92 o 
  -2   5  18       12.32       12.56      1.73 o 
  -1   5  18        0.10       -0.16      0.95 o 
   0   5  18       48.58       49.51      2.21 o 
   1   5  18        6.44        6.25      0.90 o 
   2   5  18        0.16        0.93      0.77 o 
   3   5  18        8.77        9.49      1.51 o 
  -1   6  18       36.59       43.27      2.14 o 
   0   6  18       32.20       36.96      3.27 o 
   1   6  18       57.35       58.26      2.52 o 
   2   6  18        1.21        0.18      0.89 o 
   0   7  18        4.70        7.15      1.20 o 
   1   7  18       90.73      105.63      4.21 o 
   2   7  18        5.55        4.15      1.34 o 
  -1  -6  19       26.51       26.30      2.25 o 
   0  -6  19        0.01        0.11      0.98 o 
   1  -6  19       34.04       35.75      2.16 o 
  -2  -5  19       10.95       12.25      1.70 o 
  -1  -5  19       67.76       68.33      3.32 o 
   0  -5  19       92.26       93.45      9.95 o 
   1  -5  19        4.00        3.86      1.03 o 
  -2  -4  19        8.95        6.80      1.43 o 
  -1  -4  19       21.94       20.08      1.57 o 
   0  -4  19      337.91      345.91     10.88 o 
   1  -4  19        0.81        0.89      0.75 o 
   2  -4  19        3.46        1.48      0.70 o 
  -2  -3  19        6.36        7.43      1.18 o 
  -1  -3  19       53.54       51.75      2.91 o 
   0  -3  19       64.57       67.33      3.21 o 
   1  -3  19       53.53       51.58      2.65 o 
   2  -3  19      117.61      121.58      3.22 o 
  -3  -2  19       32.03       35.52      2.44 o 
  -2  -2  19        8.44       10.74      1.31 o 
  -1  -2  19       30.28       31.79      2.34 o 
   0  -2  19        1.28        2.07      0.93 o 
   1  -2  19       52.84       51.65      1.95 o 
   2  -2  19        7.22        7.09      0.94 o 
   3  -2  19        4.92        7.45      1.02 o 
  -3  -1  19       80.51       71.96      2.89 o 
  -2  -1  19       10.32       10.89      1.32 o 
  -1  -1  19       79.91       80.52      3.63 o 
   0  -1  19       45.31       49.10      3.73 o 
   1  -1  19        0.52        0.79      0.64 o 
   2  -1  19        2.64        2.62      0.73 o 
   3  -1  19        5.31        5.77      1.01 o 
  -3   0  19       13.13       15.68      2.05 o 
  -2   0  19      133.16      143.57      4.12 o 
  -1   0  19       63.92       69.60      3.38 o 
   0   0  19       27.67       30.01      1.70 o 
   1   0  19      164.56      151.81      3.07 o 
   2   0  19        0.02        0.28      0.55 o 
   3   0  19        1.88        2.83      0.82 o 
  -2   1  19       12.47       14.30      1.47 o 
  -1   1  19       18.09       18.23      2.88 o 
   0   1  19        0.02        0.99      0.72 o 
   1   1  19       34.01       29.20      1.43 o 
   2   1  19       41.95       41.15      1.80 o 
   3   1  19        3.46        6.74      1.13 o 
  -2   2  19       66.55       69.31      3.71 o 
  -1   2  19        3.86        2.70      0.87 o 
   0   2  19       16.98       17.75      1.40 o 
   1   2  19       94.94       95.54      2.66 o 
   2   2  19      173.27      161.80      4.24 o 
   3   2  19       54.30       60.26      3.46 o 
  -2   3  19       41.14       43.13      2.90 o 
  -1   3  19       53.36       52.68      1.98 o 
   0   3  19       14.45       11.96      1.26 o 
   1   3  19      121.12      121.54      3.46 o 
   2   3  19       99.88       98.84      3.38 o 
   3   3  19       18.30       19.45      1.56 o 
  -2   4  19       72.24       81.69      5.29 o 
  -1   4  19        0.57        0.47      0.67 o 
   0   4  19       26.45       29.77      1.81 o 
   1   4  19        0.34       -0.55      0.71 o 
   2   4  19       35.13       27.93      1.76 o 
   3   4  19       34.30       35.42      2.50 o 
  -1   5  19        5.72       10.90      1.14 o 
   0   5  19       82.01       79.78      2.90 o 
   1   5  19       79.62       80.99      2.56 o 
   2   5  19       69.83       82.32      3.01 o 
   0   6  19       14.88       12.57      1.42 o 
   1   6  19       25.61       23.16      1.48 o 
   2   6  19       27.50       27.98      2.40 o 
  -1  -5  20        0.10        1.48      1.55 o 
   0  -5  20       89.06       88.33      5.95 o 
   1  -5  20       32.43       39.37      4.50 o 
  -2  -4  20        6.12        4.99      2.60 o 
  -1  -4  20       14.50       14.22      2.49 o 
   0  -4  20       44.60       43.65      2.80 o 
   1  -4  20        1.67        1.04      0.81 o 
  -2  -3  20        1.69        1.27      1.03 o 
  -1  -3  20        0.72        0.02      0.98 o 
   0  -3  20      112.71      103.04      4.24 o 
   1  -3  20       21.99       25.08      1.78 o 
   2  -3  20        6.69        6.48      1.00 o 
  -2  -2  20       41.66       40.69      2.80 o 
  -1  -2  20        5.93        4.76      1.35 o 
   0  -2  20      193.30      177.52      5.52 o 
   1  -2  20       82.57       80.28      3.15 o 
   2  -2  20       61.68       68.43      2.42 o 
  -2  -1  20      109.91      122.36      4.81 o 
  -1  -1  20       81.74       83.79      3.82 o 
   0  -1  20      369.94      341.36     12.20 o 
   1  -1  20       72.50       72.05      2.10 o 
   2  -1  20       72.69       71.52      2.42 o 
  -2   0  20      104.98       95.08      4.21 o 
  -1   0  20       31.26       25.94      3.96 o 
   0   0  20       16.13       17.50      1.79 o 
   1   0  20        1.15        2.00      0.60 o 
   2   0  20       77.09       86.65      3.64 o 
   3   0  20        7.92        8.75      1.24 o 
  -2   1  20        0.23        0.40      1.04 o 
  -1   1  20       92.54       92.05      4.04 o 
   0   1  20        2.13        1.69      0.82 o 
   1   1  20        0.09       -0.35      0.48 o 
   2   1  20        3.04        2.03      0.74 o 
   3   1  20       28.46       40.52      3.02 o 
  -2   2  20        0.72        0.90      1.24 o 
  -1   2  20      217.48      221.07     15.47 o 
   0   2  20       31.72       38.04      2.00 o 
   1   2  20       11.80        8.55      1.04 o 
   2   2  20        0.69        0.50      0.72 o 
   3   2  20       55.38       66.61      2.77 o 
  -1   3  20       76.37       83.16      2.57 o 
   0   3  20       26.19       24.99      1.77 o 
   1   3  20       69.22       81.95      2.88 o 
   2   3  20       39.13       37.98      2.06 o 
  -1   4  20        4.12        4.69      0.94 o 
   0   4  20       82.89       88.49      3.10 o 
   1   4  20       96.65      112.36      3.59 o 
   2   4  20       29.08       26.83      2.79 o 
   0   5  20        3.17        4.52      1.10 o 
   1   5  20       36.13       36.61      1.82 o 
   2   5  20        0.49        0.53      0.85 o 
  -1  -4  21        0.98        0.08      1.48 o 
   0  -4  21       80.07       90.93      4.09 o 
  -1  -3  21       19.91       15.39      2.72 o 
   0  -3  21       95.33      101.72      4.20 o 
   1  -3  21       20.20       20.60      1.70 o 
  -1  -2  21       22.64       21.61      3.03 o 
   0  -2  21      129.38      136.95      7.15 o 
   1  -2  21       12.25       16.91      1.52 o 
   2  -2  21       51.76       58.95      2.65 o 
  -2  -1  21        0.07       -0.62      0.98 o 
  -1  -1  21        4.41        5.76      1.48 o 
   0  -1  21        5.36        8.24      2.18 o 
   1  -1  21        5.95        6.70      0.97 o 
   2  -1  21       50.37       49.41      2.12 o 
  -2   0  21       27.33       30.93      3.89 o 
  -1   0  21        3.69        6.43      2.37 o 
   0   0  21        1.85        2.02      1.40 o 
   1   0  21        0.16        0.26      0.58 o 
   2   0  21        9.09        5.07      0.95 o 
  -1   1  21        0.49       -0.69      0.86 o 
   0   1  21        0.56       -0.41      0.71 o 
   1   1  21       32.04       35.83      2.05 o 
   2   1  21       41.59       47.05      2.05 o 
  -1   2  21        3.08        2.00      1.12 o 
   0   2  21       96.86       95.42      3.21 o 
   1   2  21        0.79        0.69      0.70 o 
   2   2  21       20.97       20.82      1.67 o 
  -1   3  21        0.21        0.16      1.48 o 
   0   3  21       50.59       46.19      4.56 o 
   1   3  21       39.31       39.81      1.88 o 
   2   3  21        1.27        0.80      0.94 o 
   0   4  21        7.38        8.44      1.29 o 
   1   4  21        0.43        0.95      0.77 o 
   0  -2  22        8.64       13.29      2.64 o 
   1  -2  22       20.01       21.91      2.51 o 
  -1  -1  22       46.06       47.57      4.43 o 
   0  -1  22      193.42      171.07      8.24 o 
   1  -1  22        1.55        2.45      1.22 o 
  -1   0  22       17.86       17.49      3.11 o 
   0   0  22       58.29       55.42      4.51 o 
   1   0  22       48.63       52.08      2.15 o 
   0   1  22       17.38       18.89      2.95 o 
   1   1  22       56.32       57.73      2.24 o 
   0   2  22       28.34       30.64      1.97 o 
   1   2  22       26.52       29.31      2.21 o 
                                                 
